# Supplementary material for: Point-of-interest recommender model using geo-tagged photos in accordance with imperialist Fuzzy C-means clustering
Source: PLoS One. 2025 Mar 7;20(3):e0317131. doi: 10.1371/journal.pone.0317131 (PMC11888138; doi:10.1371/journal.pone.0317131)
Supplement: S1 Data — (TXT) [file pone.0317131.s001.txt]

photo_id;owner;gender;occupation;title;description;faves;lat;lon;u_city;u_country;taken;weather;season;daytime
;;;;;;;;;;;;;;
17776887679;55101137@N02;1;NA;2015-05-13-022FD PH-XRD;"<u><b>Aircraft Type - Registration - (c/n)</b></u> . . <b>Boeing 737-7K2 - PH-XRD - (30659)</b>

<u><b>Owner/Operator</b></u> . . <b>Transavia</b>

<u><b>Location &amp; Date</b></u> . . <b>Eindhoven (EIN/EHEH) Welschap  Netherlands - 13th May 2015</b>";1;51,463766;5,392935;Bodmin;United Kingdom;2015-05-13 00:00:22;9;1;3
17898331633;55101137@N02;1;NA;2015-05-17-022FD OO-GWA;"<u><b>Aircraft Type - Registration - (c/n)</b></u> . . <b>SNCAN Stampe SV-4C - OO-GWA - (478)</b>

<u><b>Owner/Operator</b></u> . . <b>Private</b>

<u><b>Location &amp; Date</b></u> . . <b>Antwerp (ANR/EBAW) Deurne Belgium - 17th May 2015</b>

<b>V66 (Belgian Air Force)</b>";2;51,190492;4,453765;Bodmin;United Kingdom;2015-05-17 00:00:22;9;1;3
17940239919;55101137@N02;1;NA;2015-05-14-020FD D-1553;"<u><b>Aircraft Type - Registration - (c/n)</b></u> . . <b>Schleicher K7 - D-1553 - (?)</b>

<u><b>Owner/Operator</b></u> . . <b>PS Aero</b>

<u><b>Location &amp; Date</b></u> . . <b>Baarlo Limburg Netherlands - 14th May 2015</b>";0;51,326247;6,085953;Bodmin;United Kingdom;2015-05-14 00:00:20;9;1;3
17963122505;55101137@N02;1;NA;2015-05-13-025FD EI-DLI;"<u><b>Aircraft Type - Registration - (c/n)</b></u> . . <b>Boeing 737-8AS - EI-DLI - (33591)</b>

<u><b>Owner/Operator</b></u> . . <b>Ryanair</b>

<u><b>Location &amp; Date</b></u> . . <b>Eindhoven (EIN/EHEH) Welschap  Netherlands - 13th May 2015</b>";2;51,463766;5,392935;Bodmin;United Kingdom;2015-05-13 00:00:25;9;1;3
18331250198;55101137@N02;1;NA;2015-05-17-023FD OO-PAX;"<u><b>Aircraft Type - Registration - (c/n)</b></u> . . <b>Stampe-Vertongen SV-4B - OO-PAX - (1147)</b>

<u><b>Owner/Operator</b></u> . . <b>Private</b>

<u><b>Location &amp; Date</b></u> . . <b>Antwerp (ANR/EBAW) Deurne Belgium - 17th May 2015</b>

<b>5 Belgian Air Force</b>";2;51,190492;4,453765;Bodmin;United Kingdom;2015-05-17 00:00:23;9;1;3
20052582226;69258414@N08;3;NA;2x218, Hattstedt, 22.07.2015;Ein Intercity nordwأ¤rts in Hattstedt. Bespannt mit einem 218er Pأ¤rchen gebildet aus 218 319 und 218 344 unterwegs nach Westerland auf Sylt.;47;54,529777;9,029133;NA;NA;2015-07-22 15:31:00;9;2;1
20383414776;131084835@N03;1;NA;Skyffel;Tour Eiffel in March on a cloudy day in Paris.;72;48,861686;2,293117;NA;NA;2015-03-21 15:17:56;7;1;1
25740797653;133755874@N03;2;NA;Osterglocken in weiأں ;);"Braunschweig

OLYMPUS art filter &quot;Partial Color&quot;";11;52,213888;10,523333;Braunschweig;Deutschland;2016-04-03 14:19:35;1;1;1
;;;;;;;;;;;;;;
26503578166;130418712@N05;1;NA;Atardeciendo en Almeria;"Atardecer sobre el Golfo de Almerأ­a, captado desde el Espigأ³n de los Juegos, un un golfo que se situa en la costa de Almerأ­a y que se abre al mar de Alborأ،n. 
Estأ، delimitado de oeste a este por la punta del Moro y el cabo de Gata, donde destacan sus prominentes formaciones rocosas pertenecientes a las cordilleras Bأ©ticas, que dan lugar a acantilados que se alternan con zonas de costa baja. 
Parte de su medio natural estأ، integrado en el Parque Natural del Cabo de Gata-Nأ­jar.";688;36,821091;-2,443153;NA;NA;2016-04-18 20:15:15;9;1;2
27624094755;130418712@N05;1;NA;Laguna Colgada;"Viata de la Laguna de Colgada, una de las que componen las Lagunas de Ruidera, vista desde el Hotel Entrelagos.
Esta laguna es la mas grande de todas y estأ، comunicada con la Laguna del Rey por el rأ­o Las Paranzas, justo a la altura del citado Hotel, desde el que se pueden divisar ambas lagunas";616;38,964631;-2,884812;NA;NA;2016-06-11 20:13:46;1;1;2
28853122201;69258414@N08;3;NA;InterCity auf Usedom;"Auf Regen folgt Sonne.
Glأ¼cklicherweise lieأں sich die Sonne blicken, als 218 369 mit dem einzigen auf der Insel Usedom verkehrenden IC zwischen Koserow und Kأ¶lpinsee fotografisch verewigt werden konnte (aufgenommen am 06.August 2016)";49;54,040938;14,010755;NA;NA;2016-08-06 17:39:01;9;2;2
29263898094;146106459@N03;1;Informaticien;_DSC2493_DxO A travers;Monochrome I like B&amp;W;5;48,836108;2,381694;Paris;France;2016-08-10 14:41:21;9;2;1
29499158291;130418712@N05;1;NA;Lago del Espejo;"El Lago del Espejo es uno de los parajes que se encuentra en el Parque Natural del Monasterio de Piedra, en la localidad zaragozana de Nuevalos, y que se trata de una laguna de aguas cristalinas.
Tanto el lago como las distintas cascadas y grutas que se encuentran en dicho parque son consecuencia del paso por el mismo del Rio Piedra, afluente del Jalأ³n, que a su vez es afluente del Rio Ebro.";778;41,191395;-1,784323;NA;NA;2016-09-04 13:47:19;1;2;1
29742232315;146106459@N03;1;Informaticien;_DSC7260_DxO_DxO FLIRT;Sieste au Parc de Bercy Paris12;14;48,836108;2,381694;Paris;France;2015-05-26 13:41:40;9;1;1
29777481322;146106459@N03;1;Informaticien;_DSC2537_DxO Ambiance Bar;Monochrome I like B&amp;W;27;48,836108;2,381694;Paris;France;2016-08-23 05:41:20;1;2;3
29807819351;146106459@N03;1;Informaticien;_DSC2544_DxO Ambiance;Monochrome I like B&amp;W;3;48,836108;2,381694;Paris;France;2016-08-25 14:05:47;9;2;1
29884547414;133755874@N03;2;NA;two cats;"Braunschweig

OLYMPUS art filter &quot;Partial Color&quot;";19;52,213888;10,523333;Braunschweig;Deutschland;2016-04-01 12:56:38;1;1;1
31536395197;8704943@N07;1;Engineer;Dwأ³r Osteinأ³w;"Dwأ³r Osteinأ³w (Osteiner Hof), Schillerpl., Moguncja, 16 listopada 2018 r.
Barokowؤ… rezydencjؤ™ wybudowaإ‚ w latach 1747-1751 Johann Valentin Thomann dla hrabiowskiego rodu von Osteinأ³w. Johann Friedrich Karl von Ostein byإ‚ w tym czasie Elektorem Moguncji. Wkrأ³tce budynek zostaإ‚ zajؤ™ty przez okupujؤ…cych Moguncjؤ™ Francuzأ³w na potrzeby wإ‚adz departamentu. Byإ‚ teإ¼ wykorzystywany przez dowأ³dztwo pruskiego wojska. Po zniszczeniu w czasie II wojny إ›wiatowej zostaإ‚ odbudowany w latach 1947-48. Do 2014 r. byإ‚ zajmowany przez Bundeswehrؤ™.
**
Ostein Court (Osteiner Hof), Schillerpl., Mainz, November 16, 2018
The Baroque residence was built in 1747-1751 by Johann Valentin Thomann for the Graf von Ostein family. Johann Friedrich Karl von Ostein was the Elector of Mainz at that time. Soon it was taken over by French occupying Mainz for the department authorities seat. It was also used as Prussian military headquarters. After destruction during the World War II it was reconstructed in 1947-1948. Until 2014 the Ostein Court was in use by the Bundeswehr.";3;49,997903;8,267671;Gdaإ„sk;Poland;2018-11-16 15:08:38;10;3;1
31536395467;8704943@N07;1;Engineer;Witraإ¼e;"<a href='https://www.flickr.com/photos/iks_berto/31536395917/'>Witraإ¼e</a> w <a href='https://www.flickr.com/photos/iks_berto/45563079585/'>koإ›ciele إ›w. Szczepana</a> (St. Stephankirche), Moguncja, 16 listopada 2018 r.
**
<a href='https://www.flickr.com/photos/iks_berto/31536395917/'>Stained glass windows</a> in the <a href='https://www.flickr.com/photos/iks_berto/45563079585/'>church of St. Stephen</a> (St. Stephankirche), Mainz, November 16, 2018";2;49,995724;8,268733;Gdaإ„sk;Poland;2018-11-16 15:00:44;10;3;1
31536395917;8704943@N07;1;Engineer;Witraإ¼e;"<a href='https://www.flickr.com/photos/iks_berto/45563079585/'>Witraإ¼e Marca Chagalla</a> w prezbiterium <a href='https://www.flickr.com/photos/iks_berto/32572871118/'>koإ›cioإ‚a إ›w. Szczepana</a> (St. Stephankirche), Moguncja, 16 listopada 2018 r.
**
<a href='https://www.flickr.com/photos/iks_berto/45563079585/'>Stained glass windows by Marc Chagall</a> in the choir of the <a href='https://www.flickr.com/photos/iks_berto/32572871118/'>church of St. Stephen</a> (St. Stephankirche), Mainz, November 16, 2018";1;49,995724;8,268733;Gdaإ„sk;Poland;2018-11-16 14:57:06;10;3;1
31958928478;25722132@N05;3;NA;...;"________________________________________________
<b>آ© أ،ngel mateo</b>
Todos los derechos reservados / All rights reserved.";24;36,71761;-4,417716;NA;NA;2018-10-11 16:09:00;9;3;1
32050747657;67878469@N00;1;NA;Another mudأ©jar ceiling in the Alcأ،zar of Seville;"Plafond mudأ©jar dans l'Alcazar de Sأ©ville
***
Otro techo mudأ©jar en el Alcأ،zar de Sevilla
***
I don't know what is wrong with me, but I could stare for hours at those mudأ©jar ceilings...;-)";19;37,384867;-5,99195;Paris;France;2016-01-01 00:00:00;3;4;3
32390620857;79986881@N00;1;Architectural Design + Photography;Italy - Turin - Palazzo Reale di Torino 29_DSC4297;"One of the many stairs in the Palazzo Reale Di Torino.

We made sure we were amongst the first to enter the Palazzo Reale di Torino on the day we visited.  That way by keeping ahead of most of the visitors we were able to experience these amazing spaces without hordes of other tourists.

Click here to see more of my photos from my trip to Turin : <a href='https://www.flickr.com/photos/darrellg/albums/72157705667566294'>www.flickr.com/photos/darrellg/albums/72157705667566294</a>

From Wikipedia : &quot;The Royal Palace of Turin (Italian: Palazzo Reale di Torino) is a historic palace of the House of Savoy in the city of Turin in Northern Italy. It was originally built in the 16th century and was later modernized by Christine Marie of France (1606â€“63) in the 17th century, with designs by the Baroque architect Filippo Juvarra. The palace also includes the Palazzo Chiablese and the Chapel of the Holy Shroud, the latter of which was built to house the famous Shroud of Turin. In 1946, the building became the property of the state and was turned into a museum. In 1997, it was placed on the UNESCO World Heritage Site list along with 13 other residences of the House of Savoy.&quot;

<a href='http://www.dgphotos.co.uk' rel='noreferrer nofollow'>My Website</a> : <a href='https://www.twitter.com/dgphotos' rel='noreferrer nofollow'>Twitter</a> : <a href='https://www.facebook.com/dsgphotos' rel='noreferrer nofollow'>Facebook</a> : <a href='https://instagram.com/dgphotos.co.uk/' rel='noreferrer nofollow'>Instagram</a>  : <a href='https://www.photocrowd.com/dgphotos/' rel='noreferrer nofollow'>Photocrowd</a>

آ© D.Godliman";21;45,073179;7,685483;Oxford;United Kingdom;2018-09-29 10:25:35;1;3;1
32390624347;79986881@N00;1;Architectural Design + Photography;Italy - Turin - Palazzo Reale di Torino 27_DSC4294;"One of the grand stairs in the Palazzo Reale Di Torino.

We made sure we were amongst the first to enter the Palazzo Reale di Torino on the day we visited.  That way by keeping ahead of most of the visitors we were able to experience these amazing spaces without hordes of other tourists.

Click here to see more of my photos from my trip to Turin : <a href='https://www.flickr.com/photos/darrellg/albums/72157705667566294'>www.flickr.com/photos/darrellg/albums/72157705667566294</a>

From Wikipedia : &quot;The Royal Palace of Turin (Italian: Palazzo Reale di Torino) is a historic palace of the House of Savoy in the city of Turin in Northern Italy. It was originally built in the 16th century and was later modernized by Christine Marie of France (1606â€“63) in the 17th century, with designs by the Baroque architect Filippo Juvarra. The palace also includes the Palazzo Chiablese and the Chapel of the Holy Shroud, the latter of which was built to house the famous Shroud of Turin. In 1946, the building became the property of the state and was turned into a museum. In 1997, it was placed on the UNESCO World Heritage Site list along with 13 other residences of the House of Savoy.&quot;

<a href='http://www.dgphotos.co.uk' rel='noreferrer nofollow'>My Website</a> : <a href='https://www.twitter.com/dgphotos' rel='noreferrer nofollow'>Twitter</a> : <a href='https://www.facebook.com/dsgphotos' rel='noreferrer nofollow'>Facebook</a> : <a href='https://instagram.com/dgphotos.co.uk/' rel='noreferrer nofollow'>Instagram</a>  : <a href='https://www.photocrowd.com/dgphotos/' rel='noreferrer nofollow'>Photocrowd</a>

آ© D.Godliman";14;45,072975;7,685558;Oxford;United Kingdom;2018-09-29 10:17:45;1;3;1
32409873957;83776910@N06;1;NA;ؤŒd 242 226-9 te إ evؤ›tأ­n op 26-8-2016;"We waren in augustus 2016 drie weken op vakantie in Tsjechiأ« en zaten daar op de camping bij het dorp Kostelec. Een geweldige vakantie gehad. Onze dochter kon heerlijk spelen op de camping en zodoende kon ik zo nu en dan wat treinen spotten. Eأ©n van mijn vaste plekjes was het station van إ evؤ›tأ­n. Dit station is gelegen aan de hoofdlijn tussen ؤŒeskأ© Budؤ›jovice en Veselأ­ nad Luإ¾nicأ­. De lijn wordt bereden door de sneltreinen in de relaties ؤŒeskأ© Budؤ›jovice- Praha-Holeإ،ovice en Brno-Plzeإˆ. Voor deze sneltreinen worden respectievelijk de series 362 en 242 ingezet. Lokaal rijden er nog enkele stoptreinen die afwisselend door dieseltreinstellen van de serie 814 en getrokken treinen met een 242 of 362 worden gereden. De goederendienst wordt gereden door de series 230, 240, 363 en 363.5 waarbij soms ook opdruklocs worden gebruikt.

Eأ©n van de meest interessante lokale stoptreinen van de trein die om 17:18 binnenkwam op station إ evؤ›tأ­n. Ik heb deze trein in onze vakantie vijf keer gefotografeerd en iedere keer zat er weer een andere locomotief van de serie 242 voor en ook nog drie verschillende kleurstellingen. Verder waren, ondanks de korte lengte van twee rijtuigen, de wagens iedere keer anders gerangschikt en zaten er soms ook nog rijtuigen in de oude kleur achter.

Op vrijdag 26 augustus zien we loc 242 226-9 binnenkomen met Os 8213 Tأ،bor-ؤŒeskأ© Budؤ›jovice.";67;49,098652;14,57669;Drachten;Nederland;2016-08-26 17:28:10;1;2;2
32415092967;94185526@N04;1;NA;il Pordenone (Giovanni Antonio de' Sacchis 1483 - 1539) San Martino (1527-1528) - Venezia Scuola grande di San Rocco - Mostra il giovane Tintoretto Galleria dell'Accademia - Venezia;Pordenone (Giovanni Antonio de 'Sacchis 1483-1539) St. Martin (1527-1528) - Venice Scuola Grande di San Rocco - Exibition the young Tintoretto Accademia Gallery - Venice;15;45,431587;12,328484;NA;Italia;2018-12-11 09:52:10;10;3;1
32421137367;81035653@N00;1;NA;I â‌¤ Kyiv;"آ© photo rights reserved by <a href='http://www.flickr.com/photos/visbeek/'>Bâ„®n</a>

A trip to Kiev might not be very obvious, but the capital of <b>Ukraine</b> will surprise you in many ways. In the center you will find stately houses and beautiful cathedrals, attractive alleys and large squares with trendy restaurants. A city with an impressive history where so much can be seen. Kiev arose on the river Dnieper, on the trade route to the Greeks. <b>Kiev</b> experienced its heyday between around 900, when it was the capital of the East Slavic Empire. For the next six centuries, Kiev was no more than a provincial town in the Russian Empire. It was not until 1991 that Ukraine became <b>independent</b> of the Soviet Union. In 2004, Kiev was the scene of fierce protest demonstrations against the falsification of the election results. This period is known as the <i>Orange Revolution</i>. In 2014 there were again demonstrations against the government of President Viktor Yanukovych on <b>Independence Square</b>: Maidan Nezalezhnosti, the undisputed heart of the city. Here you will find monuments, an underground mall and street artists, as well as reminders of the <i>EuroMaidan</i> revolution.

<i>Kiev is the hidden jewel of Eastern Europe and fast becoming the coolest capital city in Europe. Geographically, Kiev sits at the centre of Europe. In reality it feels like an entirely different world. Kiev is an ancient city where old meets new and East meets West. We stayed at the fine آ«Ukraineآ» hotel located in the heart of Kyiv - on the Independence Square, in a unique place where the cultural, political and entertainment life of the city intersects. The Ukrainan Independece Monument is one of the main sight om the square. The monument itself is a column of a woman Berehynia with branch of roses in her arms. Photo of the sign &quot;I love Kyiv&quot; on the Independence Square in Kiev, the capital of Ukraine.</i>

Een trip naar <b>Kiev</b> ligt misschien niet heel erg voor de hand, maar de hoofdstad van de <b>Oekraأ¯ne</b> zal je op vele vlakken verbazen. In het centrum vind je statige huizen en prachtige kathedralen, sfeervolle steegjes en grote pleinen met hippe restaurants. Een stad met een indrukwekkende historie waar zoveel is te zien. Kiev ontstond aan de rivier de Dnjepr, aan de handelsroute naar de Grieken. Kiev beleefde zijn bloeitijd tussen rond 900, toen het de hoofdstad van het Oost-Slavische Rijk was. De volgende zes eeuwen was Kiev niet meer dan een provinciestad in het Russische Rijk. Pas in 1991 werd Oekraأ¯ne <b>zelfstandig</b> van Sovjet-Unie. In 2004 was Kiev het toneel van felle protestdemonstraties tegen de vervalsing van de verkiezingsuitslag. Deze periode staat bekend als de <i>Oranjerevolutie</i>. In 2014 waren er weer demonstraties tegen de regering van president Viktor Janoekovytsj op het <b>onafhankelijkheidsplein</b>: Maidan Nezalezhnosti, het onbetwiste hart van de stad. Hier vind je monumenten, een ondergronds winkelcentrum en straatartiesten, maar ook aandenkens aan de <i>EuroMaidan</i> revolutie. We verbleven in het fijne hotel آ«Ukraineآ» midden in het hart van Kiev - met uitzicht op het Onafhankelijkheidsplein. Een unieke plek waar het culturele, politieke en amusementsleven van de stad bij elkaar komt. Foto van de letters <b>&quot;I love Kyiv&quot;</b> op het Onafhankelijkheidsplein in Kiev. ";79;50,449654;30,524268;NA;NA;2018-08-04 07:10:12;1;2;1
32436483927;35110249@N05;1;NA;Daughter visiting her mother;"One of Australiaâ€™s most striking animals, the <b>koala</b> or inaccurately â€کkoala bearâ€™ (Phascolarctos cinereus), is bear-like in appearance, but in fact a tree-dwelling marsupial, related to kangaroos and wombats. 
The Koala has many nicknames, include <b>bangaroo</b>, <b>New Holland sloth</b>, <b>cullawine</b>, and <b>koolawong</b>.
The fur is silver grey to light brown, being lighter and shorter in the warmer north of its range, where the koala is also smaller. An adult male koala can weigh 8 to 14 kg and a female 5 to 11 kg, the body length is 60 to 85 cm. Koalas have sharp claws which help them climb trees and large noses that are coloured pink or black. 
Koalas live in the eucalyptus woodlands and forests of eastern and south-eastern Australia and range from northern Queensland to southwestern Victoria. They have been introduced in western Australia and nearby islands.
Koalas are nocturnal marsupials famous for spending most of their lives asleep in trees. During the day they doze, tucked into forks or nooks in the trees, sleeping for up to 20 hours. When not asleep a koala feeds on eucalyptus leaves, especially at night. Koalas do not drink much water and they get most of their moisture from these leaves. In Aborigine language, the word â€کkoalaâ€™ means â€کno waterâ€™.
This picture was taken in <b>Zoo Duisburg</b>, Germany.
____________________________

<i>De <b>koala</b> of <b>buidelbeer</b> (Phascolarctos cinereus) is een buideldier uit de familie koala's (Phascolarctidae) die voorkomt in het oosten van Australiأ«. De koala is geen beer, maar een buideldier, nauw verwant aan de kangoeroes. Vandaar ook de bijnaam: <b>Bangaroo</b>.
De naam &quot;Koala&quot; komt uit een uitgestorven aboriginaltaal die rond Sydney werd gesproken. Het zou zoiets betekenen als &quot;drinkt niet&quot;, verwijzend naar het feit dat de koala zelden drinkt.
Het mannetje weegt zo'n 12 kg, het vrouwtje 8 kg. Ze worden ongeveer 60 أ  85 cm lang. In het noordelijke verspreidingsgebied wegen koala's bijna de helft minder. Zuidelijke koala's hebben een dikkere vacht dan die in het warmere noorden. De kleuren van de vachten variأ«ren sterk per individu en worden lichter naarmate koala's ouder worden, maar de meeste zijn grijs met wit op de kin, borst, voorpoten en romp. Koala's hebben een korte staart, die geen functie lijkt te hebben.
Koala's komen voor in de eucalyptusbossen van de vier oostelijke deelstaten van Australiأ«, Queensland, Nieuw-Zuid-Wales, Victoria en Zuid-Australiأ«. 
Koala's eten bijna uitsluitend bladeren van de eucalyptusboom. De bladeren zijn vezelrijk en bevatten gif dat voor de meeste andere dieren gevaarlijk is. Ze drinken bijna niet. Vocht wordt uit het voedsel gehaald. Omdat koala's een langzaam vertering hebben, slapen koala's zo'n 20 uur per etmaal, vaak in een boom.
Deze foto is gemaakt in <b>Zoo Duisburg</b> in Duitsland. </i>
____________________________

<u>All rights reserved</u>. Copyright آ© Martien Uiterweerd (Foto Martien). All my images are protected under international authors copyright laws and may not be downloaded, reproduced, copied, transmitted or manipulated without my written explicit permission.
____________________________
.
.";84;51,437257;6,805558;Arnhem;The Netherlands;2018-11-14 12:20:55;1;3;1
32438407777;20747318@N08;1;NA;Lincoln (644);High Bridge;0;53,228636;-0,541078;Royston, Barnsley;United Kingdom;2018-10-05 15:44:06;9;3;1
32438408037;20747318@N08;1;NA;Lincoln (642);High Bridge;0;53,22863;-0,541681;Royston, Barnsley;United Kingdom;2018-10-05 15:43:25;9;3;1
32438412857;158438800@N02;NA;NA;2017-09-02 AT Wien 10 Favoriten, Altes Landgut, Hst. Altes Landgut, E2 4321+c5 Linie 67;NA;0;48,161172;16,383388;NA;NA;2017-09-02 09:20:29;9;2;1
32438413367;158438800@N02;NA;NA;2017-09-02 AT Wien 10 Favoriten, Altes Landgut, Hst. Altes Landgut, E1 4523+c3 1213 Linie 67;NA;1;48,161208;16,383388;NA;NA;2017-09-02 09:19:17;9;2;1
32438413807;158438800@N02;NA;NA;2018-05-04 AT Wien 10 Favoriten, Favoritenstraأںe, Klausenburger Straأںe;NA;0;48,168286;16,380847;NA;NA;2018-05-04 18:37:01;9;1;2
32438414497;158438800@N02;NA;NA;2018-05-04 AT Wien 10 Favoriten, Favoritenstraأںe @ Schleiergasse;NA;0;48,165802;16,381891;NA;NA;2018-05-04 18:31:29;9;1;2
32438414657;158438800@N02;NA;NA;2018-05-04 AT Wien 10 Favoriten, Favoritenstraأںe, Hebbelgasse;NA;0;48,165519;16,381988;NA;NA;2018-05-04 18:31:16;9;1;2
32438455347;20747318@N08;1;NA;Lincoln (629);Mute Swan;0;53,227633;-0,543578;Royston, Barnsley;United Kingdom;2018-10-05 15:39:14;9;3;1
32438455457;20747318@N08;1;NA;Lincoln (628);Mute Swan;0;53,227636;-0,543578;Royston, Barnsley;United Kingdom;2018-10-05 15:39:12;9;3;1
32438455627;20747318@N08;1;NA;Lincoln (627);Mute Swan;0;53,227638;-0,543573;Royston, Barnsley;United Kingdom;2018-10-05 15:39:07;9;3;1
32438455737;20747318@N08;1;NA;Lincoln (625);Mute Swan;0;53,227644;-0,543581;Royston, Barnsley;United Kingdom;2018-10-05 15:38:59;9;3;1
32438455927;20747318@N08;1;NA;Lincoln (624);Mute Swan;0;53,227641;-0,5436;Royston, Barnsley;United Kingdom;2018-10-05 15:38:55;9;3;1
32438456077;20747318@N08;1;NA;Lincoln (587);Mute Swan;0;53,227669;-0,543573;Royston, Barnsley;United Kingdom;2018-10-05 15:31:51;9;3;1
32438456167;20747318@N08;1;NA;Lincoln (573);Mute Swan;0;53,227694;-0,543489;Royston, Barnsley;United Kingdom;2018-10-05 15:30:10;9;3;1
32438459987;20747318@N08;1;NA;Lincoln (592);Mute Swans;0;53,227666;-0,543581;Royston, Barnsley;United Kingdom;2018-10-05 15:32:06;9;3;1
32438460077;20747318@N08;1;NA;Lincoln (591);Mute Swans;0;53,227666;-0,543578;Royston, Barnsley;United Kingdom;2018-10-05 15:32:04;9;3;1
32438464727;20747318@N08;1;NA;Lincoln (569);Brayford Pool;0;53,227677;-0,543603;Royston, Barnsley;United Kingdom;2018-10-05 15:28:44;9;3;1
32438464977;20747318@N08;1;NA;Lincoln (558);Brayford Pool;0;53,228405;-0,5466;Royston, Barnsley;United Kingdom;2018-10-05 15:23:46;9;3;1
32438465247;20747318@N08;1;NA;Lincoln (525);Brayford Pool;0;53,229244;-0,546075;Royston, Barnsley;United Kingdom;2018-10-05 15:12:01;9;3;1
32438465467;20747318@N08;1;NA;Lincoln (637);Brayford Pool;0;53,228338;-0,54305;Royston, Barnsley;United Kingdom;2018-10-05 15:41:43;9;3;1
32438465727;20747318@N08;1;NA;Lincoln (635);Brayford Pool;0;53,2284;-0,543064;Royston, Barnsley;United Kingdom;2018-10-05 15:41:24;9;3;1
32438466117;20747318@N08;1;NA;Lincoln (632);Brayford Pool;0;53,228163;-0,54322;Royston, Barnsley;United Kingdom;2018-10-05 15:40:29;9;3;1
32438466657;20747318@N08;1;NA;Lincoln (570);Brayford Pool;0;53,227677;-0,543598;Royston, Barnsley;United Kingdom;2018-10-05 15:28:48;9;3;1
32438466857;157209506@N03;NA;NA;Guisborough Priory Gardens;"Here I captured a photograph of Guisborough Priory gardens which in my opinion reminds me of a mystical/fantasy forest.
This photograph was taken on a FujiFilm JV160 Digital Camera.";0;54,536085;-1,052917;NA;NA;2018-05-28 01:32:57;7;1;3
32438515527;43440662@N07;NA;NA;Dry wall in the outskirts of San Marco in Lamis (Gargano, Apulia);NA;0;41,691994;15,632997;NA;NA;2018-04-02 10:36:04;1;1;1
32438517817;43440662@N07;NA;NA;Church of Siponto (Gargano, Apulia);NA;0;41,596522;15,813794;NA;NA;2018-12-30 15:28:34;9;4;1
32438530247;43440662@N07;NA;NA;Church of Siponto (Gargano, Apulia);NA;0;41,596511;15,813761;NA;NA;2018-12-30 15:25:35;9;4;1
32438590407;24406544@N00;1;Train Manager;Animagique Theater - Walt Disney Studios Park (France);"<b>Animagique Theater</b> 09/06/2018 16h56
The live show Mickey and the Magician in the Animagique Theater. This theater can host 1110 guests per show. Animagique was a live show at Walt Disney Studios Park in France, housed in Studios 3, at the entrance of Toon Studio. The show closed on January 31, 2016, to make way for Mickey and the Magician which began on July 2, 2016. 

We have seen the show: <a href='https://www.youtube.com/watch?v=Z-t5OwG_YQ8' rel='noreferrer nofollow'>Mickey and the Magician</a> (Youtube) 

<u>Toon Studio</u>
Toon Studio is inspired by Disney and Pixar animated characters. The lot features such Disney and Pixar characters as Crush (from Finding Nemo), The Genie (from Aladdin), Mater and Lightning McQueen (from Cars), Buzz Lightyear, Woody, Slinky, and other characters from Toy Story, in addition to the other Disney characters present in the landâ€™s show, Mickey and the Magician.

When the park originally opened in 2002, the land was known as Animation Courtyard but in 2007, as part of the parkâ€™s 5th Anniversary, two new rides were added (Crush's Coaster and Cars Quatre Roues Rallye). In 2009, the area was expanded with Toy Story Playland. In January 2012, construction began on a new Ratatouille themed ride and restaurant. 
[ Wikipedia 2019 ]";5;48,86825;2,779219;Amsterdam;The Netherlands;2018-06-09 16:56:09;7;1;1
32438590607;24406544@N00;1;Train Manager;Animagique Theater - Walt Disney Studios Park (France);"<b>Animagique Theater</b> 09/06/2018 16h59
The live show Mickey and the Magician in the Animagique Theater. This theater can host 1110 guests per show. Animagique was a live show at Walt Disney Studios Park in France, housed in Studios 3, at the entrance of Toon Studio. The show closed on January 31, 2016, to make way for Mickey and the Magician which began on July 2, 2016. 

We have seen the show: <a href='https://www.youtube.com/watch?v=Z-t5OwG_YQ8' rel='noreferrer nofollow'>Mickey and the Magician</a> (Youtube) 

<u>Toon Studio</u>
Toon Studio is inspired by Disney and Pixar animated characters. The lot features such Disney and Pixar characters as Crush (from Finding Nemo), The Genie (from Aladdin), Mater and Lightning McQueen (from Cars), Buzz Lightyear, Woody, Slinky, and other characters from Toy Story, in addition to the other Disney characters present in the landâ€™s show, Mickey and the Magician.

When the park originally opened in 2002, the land was known as Animation Courtyard but in 2007, as part of the parkâ€™s 5th Anniversary, two new rides were added (Crush's Coaster and Cars Quatre Roues Rallye). In 2009, the area was expanded with Toy Story Playland. In January 2012, construction began on a new Ratatouille themed ride and restaurant. 
[ Wikipedia 2019 ]";1;48,868222;2,779294;Amsterdam;The Netherlands;2018-06-09 16:59:34;7;1;1
32438600677;11096574@N02;1;NA;Sightseeing in Biberwier / Tirol.;NA;0;47,383363;10,892569;NA;NA;2018-07-07 18:37:32;9;2;2
32438611497;45280816@N07;3;NA;Sala Labrouste de la biblioteca Nacional (Parأ­s);NA;0;48,867887;2,33807;NA;NA;2017-08-28 17:09:15;9;2;2
32438623187;101240316@N03;1;teacher;Valley of Falaise by C Monet 1885076c;Albertina, Vienna 2018;6;48,204746;16,368156;Budapest;Hungary;2018-12-27 15:27:44;9;4;1
32438627357;117096107@N03;1;NA;1983 Ford Escort XR3i;NA;12;53,465833;-2,339445;Manchester;England;2018-09-15 15:35:15;9;2;1
32438627397;117096107@N03;1;NA;1993 Vauxhall Nova GSi;NA;13;53,465833;-2,339167;Manchester;England;2018-09-15 15:36:51;9;2;1
32438638657;20747318@N08;1;NA;Lincoln (481);High Street;0;53,229461;-0,540345;Royston, Barnsley;United Kingdom;2018-10-05 14:13:43;9;3;1
32438638897;20747318@N08;1;NA;Lincoln (480);High Street;0;53,23093;-0,539803;Royston, Barnsley;United Kingdom;2018-10-05 14:10:56;9;3;1
32438656867;20747318@N08;1;NA;Lincoln (454);Christ's Hospital Terrace;0;53,233536;-0,538806;Royston, Barnsley;United Kingdom;2018-10-05 14:03:48;9;3;1
32438680247;20747318@N08;1;NA;Lincoln (453);Norman House and Christ's Hospital Terrace;0;53,233533;-0,538806;Royston, Barnsley;United Kingdom;2018-10-05 14:03:44;9;3;1
32438688167;20747318@N08;1;NA;Lincoln (465);St Martin's Street;0;53,23255;-0,538489;Royston, Barnsley;United Kingdom;2018-10-05 14:06:35;9;3;1
32438727877;28221823@N05;1;NA;Rowing Past City Airport;NA;4;51,507497;0,049062;NA;England;2018-10-22 10:34:46;10;3;1
32438796487;55095571@N02;1;NA;glove in a strange place;NA;36;52,109747;-10,466312;NA;NA;2018-03-27 15:49:36;1;1;1
32438818357;145361631@N02;3;NA;Passau: Domherrenhof;NA;1;48,57458;13,464699;NA;NA;2017-10-13 18:33:34;1;3;2
32438819747;145361631@N02;3;NA;Passau:;NA;1;48,574786;13,465107;NA;NA;2017-10-13 18:33:11;1;3;2
32438820617;145361631@N02;3;NA;Passau: Pfaffengasse;NA;1;48,574829;13,465719;NA;NA;2017-10-13 18:32:08;1;3;2
32438821957;145361631@N02;3;NA;Passau: Dom St. Stephan;NA;1;48,574197;13,467071;NA;NA;2017-10-13 18:28:12;1;3;2
32438823427;145361631@N02;3;NA;Passau: Rathausturm;NA;1;48,574403;13,468176;NA;NA;2017-10-13 18:27:35;1;3;2
32438824427;145361631@N02;3;NA;Passau: Amtsgericht;"Renaissance, erbaut Ende des 16. Jhdts. durch den Domherrn Graf von Herberstein , 1662 nach Brand wiederhergestellt und umgebaut, 1996 أ¶stliche Erweiterung um zwei Wohnhأ¤user, ehemaliger Domherrenhof, sogenannter Herbersteinpalais, seit 1700 Amtswohnung des Bأ¼rgermeisters, seit 1904 Amtsgericht 
";1;48,574119;13,468616;NA;NA;2017-10-13 18:26:43;1;3;2
32438825637;145361631@N02;3;NA;Passau: St.-Michaels-Kirche;NA;1;48,573956;13,469195;NA;NA;2017-10-13 18:25:18;1;3;2
32438886007;13227773@N08;3;NA;(a copy of) david;the real one is cosy in a museum;2;43,769271;11,255845;Arras;NA;2017-06-19 19:26:47;1;1;2
32438898287;13227773@N08;3;NA;volterrani & raddi;on the right, great arches open on the river, nicely darkened in shadow;0;43,768427;11,253742;Arras;NA;2017-06-19 19:16:31;1;1;2
32438951347;11537676@N06;1;NA;Waiter takes an order, restaurant on Quai Saint-Antoine, Lyon, France;Bill Murray or Clive Owen?;1;45,764027;4,832466;Washington, DC;NA;2017-07-08 22:06:07;9;2;2
32438995477;64109888@N02;1;NA;Dining in style.;"A fine old 17th century building still entertaining its visitors in style. This grade II listed building on Friar Gate, Derby, forms part of an area of similarly important historical properties, and the ground floor is currently being used as an Italian restaurant called Zizzi, who have, to their credit, sympathetically treated the old structure.
This whole block, visible in the image, is made up of grade II listed buildings from various eras.
The next structure (timber framed) is also 17th century, followed by brick buildings from the mid 19th century, 1901, and early to mid 19th century.
Friar Gate is a real gem of an area of architecture, with fine examples of a wealth of styles from a multitude of eras.";14;52,923593;-1,483358;Stoke-on-Trent;England;2015-09-22 14:54:46;9;2;1
32439047657;143856608@N08;1;Retired;Arles - Roman Amphitheatre;Built in 90 AD, restored and is used for many events;2;43,677968;4,63093;Whitby;Canada;2016-07-11 14:12:57;9;2;1
32439048197;143856608@N08;1;Retired;Arles - Roman Amphitheatre;Built in 90 AD, the town is built around it;2;43,677968;4,63093;Whitby;Canada;2016-07-11 14:03:34;9;2;1
32439053797;143856608@N08;1;Retired;Arles - Asylum grounds;Van Gogh signed himself into this Asylum;1;43,677968;4,63093;Whitby;Canada;2016-07-11 15:07:43;9;2;1
32439146887;38365720@N06;1;NA;Iberdrola;Torre de Iberdrola. Bilbao;25;43,270094;-2,940184;Vitoria;Espaأ±a;2017-04-29 17:20:24;9;1;2
32439147307;38365720@N06;1;NA;Verano;Esas tardes calurosas de verano...;85;41,814397;-4,085448;Vitoria;Espaأ±a;2017-07-28 21:33:09;1;2;2
32439233857;54224393@N00;1;Eu nأ£o faأ§o nada, sأ³ aproveito a vida!!  /  I do nothing just enjoy life!;AIRBUS A380-800 (A6-EUC) EMIRATES | FRANKFURT | FRA-EDDF;NA;9;50,039577;8,596791;WORLDWIDE;NA;2018-08-19 09:17:26;1;2;1
32439279547;74286186@N00;1;NA;Wohnen unterm Regenturm / Hundertwasser house / ذڑرٹر‰ذ° ذ½ذ° ذ¥رƒذ½ذ´ذµر€ر‚ذ²ذ°رپذµر€;NA;13;48,711003;9,415594;Munich;Germany;2015-09-15 18:24:44;10;2;2
32439286247;74286186@N00;1;NA;Wohnen unterm Regenturm / Hundertwasser house / ذڑرٹر‰ذ° ذ½ذ° ذ¥رƒذ½ذ´ذµر€ر‚ذ²ذ°رپذµر€;NA;4;48,711003;9,415594;Munich;Germany;2015-09-15 18:22:30;10;2;2
32439390277;63714336@N03;1;Programador informأ،tico;The Two Towers;"<b><a href='https://500px.com/franciscogrande' rel='noreferrer nofollow'>500px</a> | <a href='https://www.instagram.com/franciscogrande_hdr/' rel='noreferrer nofollow'>Instagram</a></b>
La torre fue clasificada como Patrimonio de la Humanidad por la UNESCO en 1983 e incluida en el registro de las Siete Maravillas de Portugal en 2007.

Algunos visitantes ingresan mensajes a travأ©s de los agujeros en la rأ©plica de la torre, como se puede ver en el agujero de su base.

Torre de Belأ©m, Lisboa, Portugal.
--------
The tower was classified as a UNESCO World Heritage Site in 1983 and included in the registry of the Seven Wonders of Portugal in 2007.

Some visitors enter messages through the holes in the replica of the tower, as you can see in the hole of its base.

Belأ©m Tower, Lisbon, Portugal.";169;38,692046;-9,215447;Valencia;Espaأ±a;2017-12-08 10:53:55;7;3;1
32439445657;128528335@N04;3;NA;Yes, we're open - Cheval accueillant;"Pas un montage !
Real shot !

";1;42,942352;0,28458;NA;NA;2018-11-18 14:10:32;9;3;1
32439483667;37253182@N07;1;journaliste;IMG_0611;NA;0;48,644633;-2,025545;Saint-Malo;France (Bretagne).;2018-08-30 14:25:17;9;2;1
32439522887;20747318@N08;1;NA;Lincoln Cathedral (376);Gilbert Pots;0;53,234425;-0,535948;Royston, Barnsley;United Kingdom;2018-10-05 13:12:02;9;3;1
32439526357;20747318@N08;1;NA;Lincoln Cathedral (402);St Hugh's Shrine;0;53,234425;-0,535948;Royston, Barnsley;United Kingdom;2018-10-05 13:22:35;9;3;1
32439526707;20747318@N08;1;NA;Lincoln Cathedral (379);St Hugh's Shrine;0;53,234425;-0,535948;Royston, Barnsley;United Kingdom;2018-10-05 13:12:46;9;3;1
32439540397;20747318@N08;1;NA;Lincoln Cathedral (436);Nave;0;53,234425;-0,535948;Royston, Barnsley;United Kingdom;2018-10-05 13:34:35;9;3;1
32439542237;20747318@N08;1;NA;Lincoln Cathedral (336);Nave;0;53,234425;-0,535948;Royston, Barnsley;United Kingdom;2018-10-05 12:59:24;9;3;1
32439542807;20747318@N08;1;NA;Lincoln Cathedral (334);Nave;1;53,234425;-0,535948;Royston, Barnsley;United Kingdom;2018-10-05 12:59:04;9;3;1
32439564057;20747318@N08;1;NA;Lincoln Cathedral (424);Chapel;0;53,234094;-0,536128;Royston, Barnsley;United Kingdom;2018-10-05 13:29:11;9;3;1
32439564207;20747318@N08;1;NA;Lincoln Cathedral (423);Chapel;0;53,234108;-0,536109;Royston, Barnsley;United Kingdom;2018-10-05 13:29:03;9;3;1
32439564517;20747318@N08;1;NA;Lincoln Cathedral (420);Chapel;0;53,234425;-0,535948;Royston, Barnsley;United Kingdom;2018-10-05 13:28:28;9;3;1
32439564727;20747318@N08;1;NA;Lincoln Cathedral (418);Chapel;0;53,234425;-0,535948;Royston, Barnsley;United Kingdom;2018-10-05 13:27:55;9;3;1
32439566017;20747318@N08;1;NA;Lincoln Cathedral (389);Chapter House;0;53,234425;-0,535948;Royston, Barnsley;United Kingdom;2018-10-05 13:16:24;9;3;1
32439566317;20747318@N08;1;NA;Lincoln Cathedral (387);Chapter House;0;53,234425;-0,535948;Royston, Barnsley;United Kingdom;2018-10-05 13:16:00;9;3;1
32439566607;20747318@N08;1;NA;Lincoln Cathedral (385);Chapter House;0;53,234425;-0,535948;Royston, Barnsley;United Kingdom;2018-10-05 13:15:40;9;3;1
32439568717;20747318@N08;1;NA;Lincoln Cathedral (431);Choir Screen and Organ;0;53,234425;-0,535948;Royston, Barnsley;United Kingdom;2018-10-05 13:31:33;9;3;1
32439568917;20747318@N08;1;NA;Lincoln Cathedral (427);Choir Screen and Organ;0;53,234425;-0,535948;Royston, Barnsley;United Kingdom;2018-10-05 13:30:39;9;3;1
32439583217;20747318@N08;1;NA;Lincoln Cathedral (414);High Alter;0;53,234425;-0,535948;Royston, Barnsley;United Kingdom;2018-10-05 13:26:04;9;3;1
32439583287;20747318@N08;1;NA;Lincoln Cathedral (413);High Alter;0;53,234425;-0,535948;Royston, Barnsley;United Kingdom;2018-10-05 13:25:57;9;3;1
32439583367;20747318@N08;1;NA;Lincoln Cathedral (407);High Alter;0;53,234425;-0,535948;Royston, Barnsley;United Kingdom;2018-10-05 13:23:59;9;3;1
32439583427;20747318@N08;1;NA;Lincoln Cathedral (370);High Alter;0;53,234425;-0,535948;Royston, Barnsley;United Kingdom;2018-10-05 13:10:28;9;3;1
32439583487;20747318@N08;1;NA;Lincoln Cathedral (369);High Alter;0;53,234425;-0,535948;Royston, Barnsley;United Kingdom;2018-10-05 13:10:21;9;3;1
32439583557;20747318@N08;1;NA;Lincoln Cathedral (357);High Alter;0;53,234425;-0,535948;Royston, Barnsley;United Kingdom;2018-10-05 13:07:26;9;3;1
32439583607;20747318@N08;1;NA;Lincoln Cathedral (356);High Alter;0;53,234425;-0,535948;Royston, Barnsley;United Kingdom;2018-10-05 13:07:15;9;3;1
32439584517;20747318@N08;1;NA;Lincoln Cathedral (428);North Transept;0;53,234425;-0,535948;Royston, Barnsley;United Kingdom;2018-10-05 13:30:45;9;3;1
32439584617;20747318@N08;1;NA;Lincoln Cathedral (341);North Transept;0;53,234425;-0,535948;Royston, Barnsley;United Kingdom;2018-10-05 13:00:49;9;3;1
32439594527;20747318@N08;1;NA;Lincoln Cathedral (349);Service Chapel;0;53,234425;-0,535948;Royston, Barnsley;United Kingdom;2018-10-05 13:03:00;9;3;1
32439594937;20747318@N08;1;NA;Lincoln Cathedral (346);Service Chapel;0;53,234425;-0,535948;Royston, Barnsley;United Kingdom;2018-10-05 13:02:18;9;3;1
32439595367;20747318@N08;1;NA;Lincoln Cathedral (344);Service Chapel;0;53,234425;-0,535948;Royston, Barnsley;United Kingdom;2018-10-05 13:01:50;9;3;1
32439595847;20747318@N08;1;NA;Lincoln Cathedral (342);Service Chapel;0;53,234425;-0,535948;Royston, Barnsley;United Kingdom;2018-10-05 13:01:07;9;3;1
32439610607;20747318@N08;1;NA;Lincoln Cathedral (405);South East Transept;0;53,234425;-0,535948;Royston, Barnsley;United Kingdom;2018-10-05 13:23:36;9;3;1
32439617427;20747318@N08;1;NA;Lincoln Cathedral (415);St Hugh's Choir;0;53,234425;-0,535948;Royston, Barnsley;United Kingdom;2018-10-05 13:26:12;9;3;1
32439617677;20747318@N08;1;NA;Lincoln Cathedral (361);St Hugh's Choir;0;53,234425;-0,535948;Royston, Barnsley;United Kingdom;2018-10-05 13:08:16;9;3;1
32439618067;20747318@N08;1;NA;Lincoln Cathedral (411);St Hugh's Choir;0;53,234425;-0,535948;Royston, Barnsley;United Kingdom;2018-10-05 13:25:07;9;3;1
32439618347;20747318@N08;1;NA;Lincoln Cathedral (409);St Hugh's Choir;0;53,234425;-0,535948;Royston, Barnsley;United Kingdom;2018-10-05 13:24:44;9;3;1
32439618647;20747318@N08;1;NA;Lincoln Cathedral (371);St Hugh's Choir;0;53,234425;-0,535948;Royston, Barnsley;United Kingdom;2018-10-05 13:10:35;9;3;1
32439618857;20747318@N08;1;NA;Lincoln Cathedral (367);St Hugh's Choir;0;53,234425;-0,535948;Royston, Barnsley;United Kingdom;2018-10-05 13:09:32;9;3;1
32439619217;20747318@N08;1;NA;Lincoln Cathedral (365);St Hugh's Choir;0;53,234425;-0,535948;Royston, Barnsley;United Kingdom;2018-10-05 13:09:13;9;3;1
32439619437;20747318@N08;1;NA;Lincoln Cathedral (363);St Hugh's Choir;0;53,234425;-0,535948;Royston, Barnsley;United Kingdom;2018-10-05 13:08:40;9;3;1
32439619727;20747318@N08;1;NA;Lincoln Cathedral (360);St Hugh's Choir;0;53,234425;-0,535948;Royston, Barnsley;United Kingdom;2018-10-05 13:08:11;9;3;1
32439692817;20747318@N08;1;NA;Lincoln (332);Lincoln Cathedral West Front;0;53,234425;-0,537848;Royston, Barnsley;United Kingdom;2018-10-05 12:56:17;9;3;1
32439693287;20747318@N08;1;NA;Lincoln (330);Lincoln Cathedral West Front;0;53,2344;-0,537881;Royston, Barnsley;United Kingdom;2018-10-05 12:56:13;9;3;1
32439735987;32769319@N06;1;Engineer;IMG_2430;NA;0;51,370033;-0,402506;Wales;NA;2017-04-05 18:05:41;9;1;2
32439737817;32769319@N06;1;Engineer;IMG_2530;NA;0;51,370166;-0,402731;Wales;NA;2017-04-18 19:44:54;9;1;2
32439742957;20747318@N08;1;NA;Lincoln Castle (307);Cobb Hall;1;53,235244;-0,540092;Royston, Barnsley;United Kingdom;2018-10-05 12:07:29;9;3;1
32439743097;20747318@N08;1;NA;Lincoln Castle (306);Cobb Hall;0;53,235091;-0,539906;Royston, Barnsley;United Kingdom;2018-10-05 12:07:04;9;3;1
32439743217;20747318@N08;1;NA;Lincoln Castle (305);Cobb Hall;0;53,235088;-0,539906;Royston, Barnsley;United Kingdom;2018-10-05 12:06:57;9;3;1
32439745917;20747318@N08;1;NA;Lincoln Castle (322);Lincoln Crown Court;1;53,235322;-0,540887;Royston, Barnsley;United Kingdom;2018-10-05 12:12:47;9;3;1
32439746287;20747318@N08;1;NA;Lincoln Castle (300);Lincoln Crown Court;0;53,234755;-0,539814;Royston, Barnsley;United Kingdom;2018-10-05 12:05:58;9;3;1
32439753807;32769319@N06;1;Engineer;IMG_2537;NA;0;51,370238;-0,402801;Wales;NA;2017-04-19 19:12:02;9;1;2
32439761847;20747318@N08;1;NA;Lincoln Castle (320);George III;0;53,235325;-0,540648;Royston, Barnsley;United Kingdom;2018-10-05 12:12:20;9;3;1
32439786297;32769319@N06;1;Engineer;IMG_2657;NA;0;53,013461;-3,277112;Wales;NA;2017-04-29 15:38:25;9;1;1
32439789987;32769319@N06;1;Engineer;IMG_2659;NA;0;53,01348;-3,277078;Wales;NA;2017-04-29 15:38:35;9;1;1
32439806687;20747318@N08;1;NA;Lincoln Castle (228);Prison Chapel;0;53,234591;-0,54067;Royston, Barnsley;United Kingdom;2018-10-05 10:47:56;9;3;1
32439807037;20747318@N08;1;NA;Lincoln Castle (236);Prison Chapel;0;53,234616;-0,540684;Royston, Barnsley;United Kingdom;2018-10-05 10:49:25;9;3;1
32439849697;20747318@N08;1;NA;Lincoln Castle (207);Bomber Command Memorial;1;53,234222;-0,540123;Royston, Barnsley;United Kingdom;2018-10-05 10:38:11;9;3;1
32439852757;20747318@N08;1;NA;Lincoln Castle (216);Lincoln Castle Walls;0;53,234355;-0,540228;Royston, Barnsley;United Kingdom;2018-10-05 10:42:26;9;3;1
32439853007;20747318@N08;1;NA;Lincoln Castle (160);Lincoln Castle Walls;0;53,234355;-0,541878;Royston, Barnsley;United Kingdom;2018-10-05 10:23:21;9;3;1
32439853397;20747318@N08;1;NA;Lincoln Castle (155);Lincoln Castle Walls;0;53,234494;-0,542192;Royston, Barnsley;United Kingdom;2018-10-05 10:22:19;9;3;1
32439884917;20747318@N08;1;NA;Lincoln Castle (212);Observatory Tower;0;53,234258;-0,540056;Royston, Barnsley;United Kingdom;2018-10-05 10:40:44;9;3;1
32439885247;20747318@N08;1;NA;Lincoln Castle (193);Observatory Tower;0;53,234091;-0,540384;Royston, Barnsley;United Kingdom;2018-10-05 10:31:16;9;3;1
32439885497;20747318@N08;1;NA;Lincoln Castle (189);Observatory Tower;1;53,23418;-0,541112;Royston, Barnsley;United Kingdom;2018-10-05 10:29:33;9;3;1
32439887557;20747318@N08;1;NA;Lincoln Castle (181);Observatory Tower, Prison Block and Lincoln Cathedral;0;53,234255;-0,541378;Royston, Barnsley;United Kingdom;2018-10-05 10:27:58;9;3;1
32439887867;20747318@N08;1;NA;Lincoln Castle (177);Observatory Tower, Prison Block and Lincoln Cathedral;1;53,234352;-0,541412;Royston, Barnsley;United Kingdom;2018-10-05 10:27:17;9;3;1
32439888097;20747318@N08;1;NA;Lincoln Castle (153);Observatory Tower, Prison Block and Lincoln Cathedral;0;53,234486;-0,542187;Royston, Barnsley;United Kingdom;2018-10-05 10:22:11;9;3;1
32439888237;20747318@N08;1;NA;Lincoln Castle (149);Observatory Tower, Prison Block and Lincoln Cathedral;0;53,234563;-0,542323;Royston, Barnsley;United Kingdom;2018-10-05 10:21:20;9;3;1
32439893387;20747318@N08;1;NA;Lincoln Castle (219);Prison Block;0;53,234352;-0,540214;Royston, Barnsley;United Kingdom;2018-10-05 10:42:41;9;3;1
32439893767;20747318@N08;1;NA;Lincoln Castle (199);Prison Block;0;53,234202;-0,540189;Royston, Barnsley;United Kingdom;2018-10-05 10:32:51;9;3;1
32439894057;20747318@N08;1;NA;Lincoln Castle (194);Prison Block;1;53,234133;-0,540425;Royston, Barnsley;United Kingdom;2018-10-05 10:31:23;9;3;1
32439894327;20747318@N08;1;NA;Lincoln Castle (188);Prison Block;0;53,234172;-0,541114;Royston, Barnsley;United Kingdom;2018-10-05 10:29:30;9;3;1
32439894717;20747318@N08;1;NA;Lincoln Castle (180);Prison Block;0;53,234247;-0,541387;Royston, Barnsley;United Kingdom;2018-10-05 10:27:55;9;3;1
32439895597;144107033@N04;1;Aprendiz de fotأ³grafo;La Iruela (Jaأ©n);"          La Iruela: es un municipio espaأ±ol al este de la provincia de Jaأ©n, Andalucأ­a. Se encuentra en las faldas de la Sierra de Cazorla, coronando el valle del Guadalquivir.
El castillo medieval de origen almohade, construido sobre cimientos pre-bereberes que se encarama en lo mأ،s alto de la villa constituye uno de los sأ­mbolos mأ،s elocuentes de la comarca asأ­ como las ruinas de la Iglesia de Santo Domingo, renacentista levantada en el interior del recinto del castillo en el siglo XVI.
";49;37,92162;-2,993366;Cأ،diz;Espaأ±a;2015-10-18 12:20:40;NA;3;1
32439913577;144107033@N04;1;Aprendiz de fotأ³grafo;<Iglesia Purأ­sima Concepciأ³n>La Iruela (Jaأ©n);"          La Iruela: es un municipio espaأ±ol al este de la provincia de Jaأ©n, Andalucأ­a. Se encuentra en las faldas de la Sierra de Cazorla, coronando el valle del Guadalquivir.
El castillo medieval de origen almohade, construido sobre cimientos pre-bereberes que se encarama en lo mأ،s alto de la villa constituye uno de los sأ­mbolos mأ،s elocuentes de la comarca asأ­ como las ruinas de la Iglesia de Santo Domingo, renacentista levantada en el interior del recinto del castillo en el siglo XVI.
";61;37,92129;-2,993034;Cأ،diz;Espaأ±a;2015-10-18 12:32:12;NA;3;1
32439921287;144107033@N04;1;Aprendiz de fotأ³grafo;La Iruela (Jaأ©n);"          La Iruela: es un municipio espaأ±ol al este de la provincia de Jaأ©n, Andalucأ­a. Se encuentra en las faldas de la Sierra de Cazorla, coronando el valle del Guadalquivir.
El castillo medieval de origen almohade, construido sobre cimientos pre-bereberes que se encarama en lo mأ،s alto de la villa constituye uno de los sأ­mbolos mأ،s elocuentes de la comarca asأ­ como las ruinas de la Iglesia de Santo Domingo, renacentista levantada en el interior del recinto del castillo en el siglo XVI.
";39;37,921569;-2,993001;Cأ،diz;Espaأ±a;2015-10-18 12:41:33;NA;3;1
32439930227;144107033@N04;1;Aprendiz de fotأ³grafo;<Calle San Antأ³n> La Iruela (Jaأ©n);"          La Iruela: es un municipio espaأ±ol al este de la provincia de Jaأ©n, Andalucأ­a. Se encuentra en las faldas de la Sierra de Cazorla, coronando el valle del Guadalquivir.
El castillo medieval de origen almohade, construido sobre cimientos pre-bereberes que se encarama en lo mأ،s alto de la villa constituye uno de los sأ­mbolos mأ،s elocuentes de la comarca asأ­ como las ruinas de la Iglesia de Santo Domingo, renacentista levantada en el interior del recinto del castillo en el siglo XVI.
";57;37,920411;-2,994164;Cأ،diz;Espaأ±a;2015-10-18 12:52:17;NA;3;1
32439935797;144107033@N04;1;Aprendiz de fotأ³grafo;La Iruela (Jaأ©n);"          La Iruela: es un municipio espaأ±ol al este de la provincia de Jaأ©n, Andalucأ­a. Se encuentra en las faldas de la Sierra de Cazorla, coronando el valle del Guadalquivir.
El castillo medieval de origen almohade, construido sobre cimientos pre-bereberes que se encarama en lo mأ،s alto de la villa constituye uno de los sأ­mbolos mأ،s elocuentes de la comarca asأ­ como las ruinas de la Iglesia de Santo Domingo, renacentista levantada en el interior del recinto del castillo en el siglo XVI.
";35;37,921097;-2,992809;Cأ،diz;Espaأ±a;2015-10-18 12:55:11;NA;3;1
32439951647;20747318@N08;1;NA;Lincoln Castle (136);Lincoln Castle Walls;0;53,235583;-0,542231;Royston, Barnsley;United Kingdom;2018-10-05 10:18:12;9;3;1
32439952117;20747318@N08;1;NA;Lincoln Castle (129);Lincoln Castle Walls;0;53,235822;-0,541812;Royston, Barnsley;United Kingdom;2018-10-05 10:15:59;9;3;1
32439952697;20747318@N08;1;NA;Lincoln Castle (119);Lincoln Castle Walls;0;53,23563;-0,540806;Royston, Barnsley;United Kingdom;2018-10-05 10:13:58;9;3;1
32439953117;20747318@N08;1;NA;Lincoln Castle (109);Lincoln Castle Walls;0;53,235372;-0,539903;Royston, Barnsley;United Kingdom;2018-10-05 10:11:52;9;3;1
32439953607;20747318@N08;1;NA;Lincoln Castle (103);Lincoln Castle Walls;0;53,235247;-0,539717;Royston, Barnsley;United Kingdom;2018-10-05 10:10:11;9;3;1
32439954327;20747318@N08;1;NA;Lincoln Castle (101);Cobb Hall;1;53,235186;-0,539723;Royston, Barnsley;United Kingdom;2018-10-05 10:09:56;9;3;1
32439954767;20747318@N08;1;NA;Lincoln Castle (89);Lincoln Castle Walls;0;53,234858;-0,539712;Royston, Barnsley;United Kingdom;2018-10-05 10:07:21;9;3;1
32439955177;20747318@N08;1;NA;Lincoln Castle (79);Lincoln Castle Walls;0;53,234458;-0,539842;Royston, Barnsley;United Kingdom;2018-10-05 10:05:36;9;3;1
32439957507;20747318@N08;1;NA;Lincoln Castle (131);Lincoln Crown Court;0;53,235841;-0,542067;Royston, Barnsley;United Kingdom;2018-10-05 10:17:07;9;3;1
32439980597;20747318@N08;1;NA;Lincoln Castle (134);Lincoln;0;53,23585;-0,542112;Royston, Barnsley;United Kingdom;2018-10-05 10:17:27;9;3;1
32439993167;20747318@N08;1;NA;Lincoln Castle (84);Lincoln Cathedral and Castle Hill;0;53,234622;-0,539678;Royston, Barnsley;United Kingdom;2018-10-05 10:06:33;9;3;1
32440008567;20747318@N08;1;NA;Lincoln Castle (98);Prison Block;0;53,235105;-0,539648;Royston, Barnsley;United Kingdom;2018-10-05 10:09:33;9;3;1
32440008737;20747318@N08;1;NA;Lincoln Castle (92);Prison Block;1;53,234863;-0,539714;Royston, Barnsley;United Kingdom;2018-10-05 10:07:32;9;3;1
32440011197;20747318@N08;1;NA;Lincoln Castle (133);West Gate;0;53,235844;-0,5421;Royston, Barnsley;United Kingdom;2018-10-05 10:17:19;9;3;1
32440011507;20747318@N08;1;NA;Lincoln Castle (123);West Gate;0;53,235736;-0,541364;Royston, Barnsley;United Kingdom;2018-10-05 10:14:52;9;3;1
32440075077;20747318@N08;1;NA;Lincoln (59);Lincoln Cathedral;0;53,234863;-0,53695;Royston, Barnsley;United Kingdom;2018-10-05 09:32:15;9;3;1
32440075277;20747318@N08;1;NA;Lincoln (58);Lincoln Cathedral;0;53,235038;-0,537037;Royston, Barnsley;United Kingdom;2018-10-05 09:31:54;9;3;1
32440075537;20747318@N08;1;NA;Lincoln (37);Lincoln Cathedral;0;53,234072;-0,536812;Royston, Barnsley;United Kingdom;2018-10-05 08:56:33;9;3;1
32440096837;20747318@N08;1;NA;Lincoln (63);Lincoln Cathedral West Front;0;53,234325;-0,537809;Royston, Barnsley;United Kingdom;2018-10-05 09:33:41;9;3;1
32440097317;20747318@N08;1;NA;Lincoln (61);Lincoln Cathedral West Front;0;53,234308;-0,537828;Royston, Barnsley;United Kingdom;2018-10-05 09:33:36;9;3;1
32440097697;20747318@N08;1;NA;Lincoln (46);Lincoln Cathedral West Front;0;53,234205;-0,538003;Royston, Barnsley;United Kingdom;2018-10-05 08:59:29;9;3;1
32440098107;20747318@N08;1;NA;Lincoln (44);Lincoln Cathedral West Front;1;53,2342;-0,537995;Royston, Barnsley;United Kingdom;2018-10-05 08:59:22;9;3;1
32440113677;20747318@N08;1;NA;Lincoln (4);The Lion and Snake;2;53,235691;-0,538575;Royston, Barnsley;United Kingdom;2018-10-05 08:45:26;9;3;1
32440227877;48949874@N08;1;Retired Computer Software Architect and Builder;Cupula of the Cappella dei Principi, Florence, Italy;"<b>Best viewed <a href='http://bighugelabs.com/onblack.php?id=32440227877&amp;size=large' rel='noreferrer nofollow'>Large on Black</a></b>

The Cappella dei Principi or &quot;Chapel of the Princes&quot; is one of two structures making up the Cappelle Medicee, or Medici Chapels at the Basilica of San Lorenzo, Florence, Italy. The chapels, dating from the 16th and 17th centuries, and built as extensions to Brunelleschi's 15th-century church were built with the purpose of celebrating the Medici family, Grand Dukes of Tuscany and patrons of San Lorenzo. The Chapel of the Princes, though proposed in the 16th century, was not begun until the early 17th century, and its design was a collaboration between the family and architects. Seen here is octagonal dome topping the octagonal-shaped mausoleum housing the cenotaphs of the Grand Dukes (Cosimo I, Francesco I, Ferdinando I, Cosimo II, Ferdinando II, and Cosimo III) with dedicatory inscription. In the cupula, Pietro Benbenuti painted figures and episodes from Genesis and the New Testament. 
The actual bodies are buried at a lower level.
Info above was extracted from a site plaque.
Additional information may be obtained at <a href='https://en.wikipedia.org/wiki/Medici_Chapel' rel='noreferrer nofollow'> Wikipedia</a>. 

<a href='http://www.cameralenscompare.com/photoAwardsCounterDetails.aspx?badge=badge2&amp;PhotoID=32440227877&amp;user=nikonpaul' rel='noreferrer nofollow'>Cupula of the Cappella dei Principi, Florence, Italy</a>
";7;43,775381;11,253549;Southwest Florida;United States of America;2018-09-22 03:43:13;1;2;3
32440231027;48949874@N08;1;Retired Computer Software Architect and Builder;Michelangelo's Tomb of Lorenzo, Duke of Urbino, the New Sacristy, Florence, Italy;"<b>Best viewed <a href='http://bighugelabs.com/onblack.php?id=32440231027&amp;size=large' rel='noreferrer nofollow'>Large on Black</a></b>

The Sagrestia Nuova or &quot;New Sacristy&quot; is one of two structures making up the Cappelle Medicee, or Medici Chapels at the Basilica of San Lorenzo, Florence, Italy. The chapels, dating from the 16th and 17th centuries, and built as extensions to Brunelleschi's 15th-century church were built with the purpose of celebrating the Medici family, Grand Dukes of Tuscany and patrons of San Lorenzo.
Michelangelo sculpted the tomb of the Duke of Urbino, nephew to Pope Leo X and grandson of Lorenzo the Magnificent, during his last years in Florence, between 1531 and 1532. The subject of Machiavelli's The Prince, Lorenzo is portrayed immersed in thought, and his pensive temperament is in line with the allegories of time placed at either side of his sarcophagus. Dawn seems to be waking from the torpor of sleep, while Dusk, in abandon of painful inertia, seems to be about to fall asleep.
When Michelangelo originally designed the New Sacristy, he initially envisioned a single funerary monument in the middle of the room, but later decided on wall tombs. The monuments to Lorenzo, Duke of Urbino and Giuliano, Duke of Nemours are flanked by the statues of Dusk and Dawn and Day and Night, whose mighty weight seems to split open the lids of the sepulchers, setting the souls of their occupants free to contemplate the Virgin and Child, symbol of eternal life. 
With Michelangelo's definitive departure for Rome in 1534, the New Sacristy was left unfinished: The remains of Lorenzo the Magnificent and his brother Giuliano indeed rest in a simple chest-shaped sarcophagus over which Vasari placed the Madonna and Child sculpted by Michelangelo and the statues of Saint Cosmas and Saint Damian, patron saints of the Medici family. 
Info above was extracted from a site plaque.
Additional information about the New Sacristy may be obtained at <a href='https://en.wikipedia.org/wiki/San_Lorenzo,_Florence#New_Sacristy' rel='noreferrer nofollow'> Wikipedia</a>. 

<a href='http://www.cameralenscompare.com/photoAwardsCounterDetails.aspx?badge=badge2&amp;PhotoID=32440231027&amp;user=nikonpaul' rel='noreferrer nofollow'>Michelangelo's Tomb of Lorenzo, Duke of Urbino, the New Sacristy, Florence, Italy</a>
";2;43,775381;11,253549;Southwest Florida;United States of America;2018-09-22 04:09:40;1;2;3
32441063457;28389839@N00;1;NA;Floor tiles;St. Patrick's Cathedral; Dublin, Ireland.;0;53,339592;-6,271584;Ontario;Canada;2018-09-14 10:10:59;9;2;1
32441648457;163949237@N08;3;NA;Dwejra Bay;Dwejra, Gozo, Malta;132;36,048345;14,189722;NA;NA;2018-07-08 17:32:37;1;2;2
32441746097;64202840@N06;3;NA;B_6949_01;"El Rizao

Man 18460

Noge Touring

";6;37,797729;-0,806754;NA;NA;2018-06-09 11:45:28;9;1;1
32441961717;14303718@N02;1;NA;Minimalism in Belgium;Snow and haze at Belgiums Hoge Venen leeds to absolute minumalism. Only visible large;12;50,5238;6,093516;NA;Nederland;2018-01-21 08:44:12;7;4;1
32442007807;60181667@N07;1;NA;Rotunda. Villa Borghese. Rome. Italy. IMG_3924;NA;3;41,912375;12,487366;NA;Russia;2018-11-27 11:27:55;9;3;1
32442041637;60757172@N04;2;Historian and author;Liffey reflections;More reflections on the River Liffey;13;53,345658;-6,27094;NA;NA;2018-10-18 12:00:05;10;3;1
32442052957;29785695@N00;1;Process Consultant;watching sunset at Antrim coast;near Giant Causeway, Northern Ireland;6;55,236922;-6,513917;NA;NA;2018-06-03 21:49:04;9;1;2
32442229567;10881108@N06;1;RETIRED-EX. CONSULTING ENGINEER;Ss. PETER & PAUL, WENDLING, NORFOLK;The grave of Robert Howlett, photographer, d.1858.;1;52,681572;0,855753;SOUTH BUCKS.;ENGLAND U.K.;2018-10-12 13:07:23;6;3;1
32442237577;42659866@N02;1;NA;Cascais, Portugal;<a href='https://joseantonioabad.myportfolio.com/lisboa-viii-cascais-praia-do-guincho' rel='noreferrer nofollow'>joseantonioabad.myportfolio.com/lisboa-viii-cascais-praia...</a>;29;38,69875;-9,418553;Zaragoza;Espaأ±a;2018-10-02 10:10:12;1;3;1
32442240137;42659866@N02;1;NA;Cascais, Portugal;<a href='https://joseantonioabad.myportfolio.com/lisboa-viii-cascais-praia-do-guincho' rel='noreferrer nofollow'>joseantonioabad.myportfolio.com/lisboa-viii-cascais-praia...</a>;38;38,697427;-9,418506;Zaragoza;Espaأ±a;2018-10-02 10:20:50;1;3;1
32442337597;18205690@N02;2;Marketing Communications. Now retired...;The church garden in Bourdeilles (Dordogne);NA;7;45,322394;0,586009;Levallois-Perret / Paris;France;2017-06-01 14:15:03;8;1;1
32442340287;18205690@N02;2;Marketing Communications. Now retired...;The church garden in Bourdeilles (Dordogne);NA;11;45,322394;0,586009;Levallois-Perret / Paris;France;2017-06-01 14:14:42;8;1;1
32442406257;62973218@N02;1;NA;Fort St Angelo;Birgu, Malta. I never did find out how to get to those steps. ;38;35,89267;14,517789;NA;NA;2018-02-21 13:49:22;3;4;1
32442431907;8013880@N06;1;Editor culture & events;Andorra rural nature: Ordino, Vall nord, Andorra;"Walking the dog. Arans, Ordino parroquia, Vall nord, Andorra, Pyrenees

More Arans poble &amp; Ordino parroquia images: Follow the group links at right side.  
........

About this image:

* Medium format high quality image
* Usage: Large format prints optional  
* Motive is suitable as symbol pic
* &quot;Andorra authentic&quot; edition (10 years decade 2008-2018)
* &quot;Andorra camis &amp; rutes&quot; active collection

We offer 100.000+ photos of Andorra and North of Spain. HighRes &amp; HighColor GeoCoded stock-photo images with metadata in 4 languages. Prepared for easy organising and advanced publishing for print and internet as Culture-GIS (Geographic Info System). The big stock photo collection from the Pyrenees.

More information about usage, tips, how-to, conditions: <a href='http://www.flickr.com/people/lutzmeyer/'>www.flickr.com/people/lutzmeyer/</a>. Get quality, data consistency, stable organisation and PR environments: Professional stockphotos for exciting stories - docu, tales, mystic.

(c) All rights reserved. Do not use this image without licence.
Ask Lutz for licence: lutz(at)lutz-meyer.com";10;42,582222;1,5175;La Massana;Andorra;2017-01-03 10:57:47;1;4;1
32442433217;155752720@N04;1;NA;Wide RS6;"Time of Day; 14:33h

(General) specs;
- Audi RS6 C7 Avant
- New price: â‚¬163.000+
- Engine: 4.0L V8
- 0-100kmph: 3.7 seconds
- Engine power: 600 horsepower
- Weight: 1925 KG";3;52,387155;4,541355;NA;Netherlands;2018-09-30 14:33:38;9;3;1
32442438217;151194964@N03;3;NA;Are you sober;NA;18;48,602126;-2,818252;NA;Breizh France;2018-09-15 18:38:13;9;2;2
32442502637;9308488@N05;1;NA;Gisant de Jocerand IV Gros de Brancion; bailli de Bourgogne, sire du chأ¢teau d'Uxelles, de Brancion et de Salins par son mariage avec Marguerite de Salins en 1221.;0;46,547291;4,795017;NA;France.;2018-06-12 11:16:40;NA;1;1
32442502787;9308488@N05;1;NA;أ‰glise Saint-Pierre de Brancion;NA;1;46,547291;4,795017;NA;France.;2018-06-12 10:57:58;NA;1;1
32442778797;132881542@N07;3;NA;Rumelange - Musأ©e National des Mines de Fer Luxembourgeoises- Steiger's office;"This series has been taken on a regular guided tour of the  &quot;Musأ©e National des Mines de Fer Luxembourgeoises&quot; (National Mining Museum): Handheld with on camera speedlite. No tripod, no long- nor multiple- exposures. Pseudo-HDR (from one single exposure) processed with HDR Efex Pro 2 from the NIK Collection.

Musأ©e National des Mines de Fer Luxembourgeoises: 
<a href='http://www.mnm.lu/index.php?lang=en' rel='noreferrer nofollow'>www.mnm.lu/index.php?lang=en</a>
<a href='https://en.wikipedia.org/wiki/National_Mining_Museum,_Luxembourg' rel='noreferrer nofollow'>en.wikipedia.org/wiki/National_Mining_Museum,_Luxembourg</a>

Walert (iron ore mine):
<a href='https://lb.wikipedia.org/wiki/Walert' rel='noreferrer nofollow'>lb.wikipedia.org/wiki/Walert</a>
<a href='https://youtu.be/y8J7cC8OggA' rel='noreferrer nofollow'>youtu.be/y8J7cC8OggA</a>";14;49,46185;6,014633;NA;Luxembourg;2018-08-25 16:41:29;9;2;1
32442779967;132881542@N07;3;NA;Rumelange - Musأ©e National des Mines de Fer Luxembourgeoises;"This series has been taken on a regular guided tour of the  &quot;Musأ©e National des Mines de Fer Luxembourgeoises&quot; (National Mining Museum): Handheld with on camera speedlite. No tripod, no long- nor multiple- exposures. Pseudo-HDR (from one single exposure) processed with HDR Efex Pro 2 from the NIK Collection.

Musأ©e National des Mines de Fer Luxembourgeoises: 
<a href='http://www.mnm.lu/index.php?lang=en' rel='noreferrer nofollow'>www.mnm.lu/index.php?lang=en</a>
<a href='https://en.wikipedia.org/wiki/National_Mining_Museum,_Luxembourg' rel='noreferrer nofollow'>en.wikipedia.org/wiki/National_Mining_Museum,_Luxembourg</a>

Walert (iron ore mine):
<a href='https://lb.wikipedia.org/wiki/Walert' rel='noreferrer nofollow'>lb.wikipedia.org/wiki/Walert</a>
<a href='https://youtu.be/y8J7cC8OggA' rel='noreferrer nofollow'>youtu.be/y8J7cC8OggA</a>";14;49,46185;6,014633;NA;Luxembourg;2018-08-25 16:36:03;9;2;1
32442807557;62747067@N02;1;retiree;Orologio astronomico. Campanario, Duomo di Messina;Messina;38;38,192424;15,554748;Bilbao;Spain;2018-09-16 09:48:58;6;2;1
32442813617;130061687@N06;2;NA;Malvarrosa sunrise;NA;0;39,725283;-0,187781;Coimbra;Portugal;2018-12-22 07:53:19;1;4;1
32442838047;11929105@N00;1;NA;Three Strange Creatures;NA;2;37,884252;-4,779709;NA;NA;2017-10-03 13:03:12;1;3;1
32442955817;17673967@N00;1;Programmer - Photographer;Rodina Sv. Dominika Church, Interior;Churches in the Old Town Square of Prague;3;50,087326;14,420864;Athens;Greece;2018-11-12 11:10:45;7;3;1
32443026107;14838182@N00;1;NA;Eyes;Obvious, Watson! ;)  (Street art in the same hipster-punk-fashionista corner of the previous two shots);17;45,465452;9,186801;Reading;UK;2017-05-20 18:39:24;10;1;2
32443071797;98942020@N00;1;drifter;180919-0988-MAVICP-HDR.JPG;180919-0988-mavicp-hdr.Dng;0;45,993019;0,320544;NA;NA;2018-09-19 19:02:20;10;2;2
32443127127;25326534@N05;1;Retired;419-20180619_Tregare Church-Gwent-viewed from ESE from outside entrance to Churchyard;NA;0;51,787953;-2,845705;Cardiff, Wales;United Kingdom;2018-06-19 11:55:53;6;1;1
32443131937;25326534@N05;1;Retired;414-20180619_Penrhos Church-Gwent-viewed from W;NA;0;51,801197;-2,848527;Cardiff, Wales;United Kingdom;2018-06-19 11:40:47;6;1;1
32443135497;98942020@N00;1;drifter;180919-0085-MAVICP-HDR.JPG;180919-0085-mavicp-hdr.Dng;1;45,982497;0,306972;NA;NA;2018-09-19 19:33:09;10;2;2
32443138137;98942020@N00;1;drifter;180919-0090-MAVICP-HDR.JPG;180919-0090-mavicp-hdr.Dng;0;45,982177;0,30423;NA;NA;2018-09-19 19:34:34;10;2;2
32443139877;98942020@N00;1;drifter;180919-0095-MAVICP-HDR.JPG;180919-0095-mavicp-hdr.Dng;1;45,982513;0,305741;NA;NA;2018-09-19 19:35:12;10;2;2
32443145237;98942020@N00;1;drifter;180919-0110-MAVICP-HDR.JPG;180919-0110-mavicp-hdr.Dng;1;45,982891;0,306588;NA;NA;2018-09-19 19:37:14;10;2;2
32443146167;25326534@N05;1;Retired;428-20180619_Tregare Church-Gwent-viewed from SW;NA;0;51,787953;-2,845705;Cardiff, Wales;United Kingdom;2018-06-19 12:00:50;6;1;1
32443171367;37941948@N05;1;NA;Tlos;Muؤںla;0;36,552784;29,420818;ؤ°stanbul;Tأ¼rkiye, TR;2015-09-03 14:25:51;1;2;1
32443172097;37941948@N05;1;NA;Tlos;Muؤںla;0;36,552784;29,420818;ؤ°stanbul;Tأ¼rkiye, TR;2015-09-03 14:24:53;1;2;1
32443172647;37941948@N05;1;NA;Tlos;Muؤںla;0;36,552784;29,420818;ؤ°stanbul;Tأ¼rkiye, TR;2015-09-03 14:24:15;1;2;1
32443173117;37941948@N05;1;NA;Tlos;Muؤںla;0;36,552784;29,420818;ؤ°stanbul;Tأ¼rkiye, TR;2015-09-03 14:23:23;1;2;1
32443185077;98942020@N00;1;drifter;180919-0150-MAVICP-HDR.JPG;180919-0150-mavicp-hdr.Dng;1;45,981613;0,303258;NA;NA;2018-09-19 19:43:45;10;2;2
32443214377;40695821@N00;1;Service Delivery Manager;2018-6292;2018.08.17 // Sicily;0;38,016744;12,502175;Milan;Italy;2018-08-24 17:11:45;9;2;2
32443266077;96135785@N00;1;Interesting one / photographer;Erasmus Universiteit 12;"Rotterdam
Nederland

7H7A5265
آ© 2017 Dick Snaterse";23;51,917869;4,52524;Rotterdam;Netherlands;2017-10-15 16:52:47;7;3;1
32443374447;96135785@N00;1;Interesting one / photographer;Erasmus Universiteit 13;"Rotterdam
Nederland

7H7A5276
آ© 2017 Dick Snaterse";20;51,917869;4,52524;Rotterdam;Netherlands;2017-10-15 16:56:25;7;3;1
32443510257;63839496@N08;1;Photogtapher;Cour Damoye;One of the delightful quirks of the area is the labyrinth of little streets, passages and public courtyards that sprout from the Faubourg Saint Antoine. Read my new photo article... <a href='https://www.aperturetours.com/blog/2019/hidden-courtyards-of-bastille' rel='noreferrer nofollow'>www.aperturetours.com/blog/2019/hidden-courtyards-of-bast...</a>;11;48,854538;2,370555;Paris;France;2017-10-03 11:05:41;9;3;1
32443556017;136314743@N04;3;NA;Friedrichsruh 193 891-9 Captrain Container;"Captrain Vectron 193 891-9 mit einem Containerzug auf der KBS 100 in Friedrichsruh Richtung Bأ¼chen

Captrain Vectron 193 891-9 with a container train on the KBS 100 in Friedrichsruh towards Bأ¼chen";7;53,528047;10,339897;NA;NA;2018-05-12 16:25:45;9;1;1
32443572927;156627983@N08;3;NA;Feu!;NA;2;46,872837;6,37398;NA;NA;2016-08-08 11:37:03;9;2;1
32443662817;11797386@N06;1;Retired;K5IIs-140917-154;NA;0;41,902318;12,495635;NA;NA;2017-09-14 15:31:18;9;2;1
32443664707;11797386@N06;1;Retired;K5IIs-140917-156;NA;1;41,902325;12,49602;NA;NA;2017-09-14 15:32:30;9;2;1
32443666147;11797386@N06;1;Retired;K5II-140917-069;NA;1;41,902308;12,496266;NA;NA;2017-09-14 15:33:13;9;2;1
32443727637;42239549@N06;1;NA;20181709 - Days End at Calis Beach;Last minutes before the sun disappears from the beach at Calis, near Fethiye.;12;36,664597;29,106967;NA;Australia;2018-09-17 02:31:18;1;2;3
32443747307;121819553@N04;3;Cameraman/Delivery Driver;Volkswagen Passat GTE Estate - KZ-257-B - Netherlands;"This cool VW Passat GTE Estate from the Netherlands, was driving out of the railway station car park. The car was registered in December 2016, and is still on its first owner, on a lease plan, obviously.

York, United Kingdom";7;53,956817;-1,093375;NA;NA;2017-07-19 15:27:47;9;2;1
32443747437;121819553@N04;3;Cameraman/Delivery Driver;Volvo V70 2.5T Geartronic - 20-LLN-5 - Netherlands;"This black Volvo V70 from the Netherlands, was parked at Marygate car park. The car was registered in May 2010, and is currently on its second owner. The car was purchased from a garage in the town of Heerde, located in central Netherlands.

York, United Kingdom";6;53,96188;-1,091412;NA;NA;2017-07-19 14:41:12;9;2;1
32443747517;121819553@N04;3;Cameraman/Delivery Driver;Honda Civic Aerodeck 1.5i - 74-GB-FV - Netherlands;"Another very rare Honda Civic model in the UK, the older mid-late 1990's Civic Aerodeck, the estate variant of the Civic. This example from the Netherlands, was parked up next to a BMW M3 F80 at Marygate car park. The car was purchased from a garage in the village of Hummelo, located in the province of Gelderland in eastern Netherlands. The car has since been listed as 'exported' since September 2018.

York, United Kingdom";8;53,962397;-1,091369;NA;NA;2017-07-19 14:37:43;9;2;1
32443747597;121819553@N04;3;Cameraman/Delivery Driver;Honda Dylan 150 - MH-RZ-89 - Netherlands;"This interesting Honda scooter from the Netherlands, was parked up on a side street just off Bootham. The scooter was registered in March 2003, and was purchased from a bike garage in the town of Nieuwleusen, located in north-central Netherlands.

York, United Kingdom";7;53,963578;-1,086133;NA;NA;2017-07-19 14:26:40;9;2;1
32443747707;121819553@N04;3;Cameraman/Delivery Driver;Volkswagen Polo 1.2 TSi Bluemotion - 4-SPL-59 - Netherlands;"This VW Polo from the Netherlands, was parked in a small car park next to Gillygate in central York. The car was registered in November 2013, and is on its second owner.

York, United Kingdom";6;53,963742;-1,084814;NA;NA;2017-07-19 14:22:55;9;2;1
32443841147;125292285@N05;1;Retired FCA;Bologna, Italy;Square of the Basilica of San Domenico, Bologna, Italy ;0;44,489686;11,343686;Rochechouart (87);France;2018-10-05 12:37:12;10;3;1
32443884007;115045266@N08;1;NA;archi Flandres;NA;63;48,893953;2,380599;Bagneux;France;2018-10-04 11:34:46;10;3;1
32443912637;47966612@N04;1;Retired;Afterglow...;"A colourful sunset and afterglow at Burghead harbour...

All rights reserved - آ© Moraypix Photography";26;57,70081;-3,494575;Elgin;Scotland;2018-11-18 16:12:04;10;3;1
32443912747;56805279@N08;1;NA;315808 Emerson Park 180617;NA;0;51,571419;0,208641;Romford;England;2017-06-18 17:59:42;9;1;2
32443939377;34884355@N00;1;NA;Mid-range homes in Monaco;Autumn 2018, Monaco (MC);0;43,731266;7,416179;The Hague;The Netherlands;2018-10-30 12:07:55;9;3;1
32443940077;34884355@N00;1;NA;Traditional living in Monaco;Autumn 2018, Monaco (MC);0;43,736685;7,418582;The Hague;The Netherlands;2018-10-30 10:53:04;9;3;1
32443940337;34884355@N00;1;NA;Modern living in Monaco;Autumn 2018, Monaco (MC);0;43,735096;7,417734;The Hague;The Netherlands;2018-10-30 10:52:36;9;3;1
32443940847;34884355@N00;1;NA;Hercules Port;Autumn 2018, Monaco (MC);0;43,734995;7,425255;The Hague;The Netherlands;2018-10-30 10:35:38;9;3;1
32443941407;34884355@N00;1;NA;Renovation of the quay;Autumn 2018, Monaco (MC);0;43,737228;7,426264;The Hague;The Netherlands;2018-10-30 10:29:06;9;3;1
32443984547;100954775@N03;1;Supply Chain Manager;Coves del Drac, Portocristo, Spain;Cuevas del Drach / Coves del Drac (Dragon Caves), Porto Cristo / Portocristo, Mallorca, Islas Baleares / Illes Balears (Balearic Islands), Spain - November 2018;1;39,53357;3,330606;Kecskemأ©t;Hungary;2018-11-04 12:27:55;NA;3;1
32443984957;100954775@N03;1;Supply Chain Manager;Coves del Drac, Portocristo, Spain;Cuevas del Drach / Coves del Drac (Dragon Caves), Porto Cristo / Portocristo, Mallorca, Islas Baleares / Illes Balears (Balearic Islands), Spain - November 2018;0;39,53357;3,330606;Kecskemأ©t;Hungary;2018-11-04 12:14:46;NA;3;1
32443985487;100954775@N03;1;Supply Chain Manager;Coves del Drac, Portocristo, Spain;Cuevas del Drach / Coves del Drac (Dragon Caves), Porto Cristo / Portocristo, Mallorca, Islas Baleares / Illes Balears (Balearic Islands), Spain - November 2018;0;39,53357;3,330606;Kecskemأ©t;Hungary;2018-11-04 12:11:00;NA;3;1
32443986247;100954775@N03;1;Supply Chain Manager;Coves del Drac, Portocristo, Spain;Cuevas del Drach / Coves del Drac (Dragon Caves), Porto Cristo / Portocristo, Mallorca, Islas Baleares / Illes Balears (Balearic Islands), Spain - November 2018;0;39,53357;3,330606;Kecskemأ©t;Hungary;2018-11-04 12:10:43;NA;3;1
32444127377;56805279@N08;1;NA;73119Tonbridge Yard 281018;NA;0;51,191958;0,261441;Romford;England;2018-10-28 10:32:52;9;3;1
32444149797;123597211@N03;1;Callcenter Agent;Komodowaran (Lat. Varanus komodoensis);Zoo Frankfurt;0;50,116335;8,699476;Solingen;Germany;2015-11-12 12:32:13;9;3;1
32444175887;123597211@N03;1;Callcenter Agent;Komodowaran (Lat. Varanus komodoensis);Zoo Frankfurt;0;50,116335;8,699476;Solingen;Germany;2015-11-12 12:32:56;9;3;1
32444180757;123597211@N03;1;Callcenter Agent;Komodowaran (Lat. Varanus komodoensis);Zoo Frankfurt;0;50,116335;8,699476;Solingen;Germany;2015-11-12 12:33:09;9;3;1
32444195697;123597211@N03;1;Callcenter Agent;Komodowaran (Lat. Varanus komodoensis);Zoo Frankfurt;0;50,116335;8,699476;Solingen;Germany;2015-11-12 12:33:26;9;3;1
32444200577;123597211@N03;1;Callcenter Agent;Komodowaran (Lat. Varanus komodoensis);Zoo Frankfurt;0;50,116335;8,699476;Solingen;Germany;2015-11-12 12:33:47;9;3;1
32444201877;123597211@N03;1;Callcenter Agent;Komodowaran (Lat. Varanus komodoensis);Zoo Frankfurt;0;50,116335;8,699476;Solingen;Germany;2015-11-12 12:34:00;9;3;1
32444202827;123597211@N03;1;Callcenter Agent;Komodowaran (Lat. Varanus komodoensis);Zoo Frankfurt;0;50,116335;8,699476;Solingen;Germany;2015-11-12 12:34:07;9;3;1
32444293517;20987962@N03;1;NA;Southend-on-Sea;Southend-on-Sea;0;51,53335;0,714655;Swindon;England;2018-10-21 22:46:28;10;3;2
32444293837;20987962@N03;1;NA;Southend-on-Sea;Southend-on-Sea;0;51,53335;0,714655;Swindon;England;2018-10-21 22:45:29;10;3;2
32444295587;20987962@N03;1;NA;Southend-on-Sea;Southend-on-Sea;0;51,533233;0,7128;Swindon;England;2018-10-21 22:43:59;10;3;2
32444296487;20987962@N03;1;NA;Southend-on-Sea;Southend-on-Sea;0;51,533755;0,714511;Swindon;England;2018-10-21 23:03:56;10;3;2
32444319477;123597211@N03;1;Callcenter Agent;Quittenwaran (Lat. Varanus melinus);Zoo Kأ¶ln;0;50,958336;6,972586;Solingen;Germany;2018-02-05 17:12:23;10;4;2
32444323317;123597211@N03;1;Callcenter Agent;Quittenwaran (Lat. Varanus melinus);Zoo Kأ¶ln;0;50,958336;6,972586;Solingen;Germany;2018-02-05 17:12:33;10;4;2
32444339557;123597211@N03;1;Callcenter Agent;Bأ¤nderteju (Lat. Tupinambis teguixin);Zoo Kأ¶ln;0;50,958336;6,972586;Solingen;Germany;2015-05-25 15:15:29;9;1;1
32444339907;123597211@N03;1;Callcenter Agent;Bأ¤nderteju (Lat. Tupinambis teguixin);Zoo Kأ¶ln;0;50,958336;6,972586;Solingen;Germany;2015-05-25 15:15:40;9;1;1
32444340037;123597211@N03;1;Callcenter Agent;Bأ¤nderteju (Lat. Tupinambis teguixin);Zoo Kأ¶ln;0;50,958336;6,972586;Solingen;Germany;2015-05-25 15:15:40;9;1;1
32444340467;123597211@N03;1;Callcenter Agent;Bأ¤nderteju (Lat. Tupinambis teguixin);Zoo Kأ¶ln;0;50,958336;6,972586;Solingen;Germany;2015-05-25 15:15:41;9;1;1
32444341437;123597211@N03;1;Callcenter Agent;Bأ¤nderteju (Lat. Tupinambis teguixin);Zoo Kأ¶ln;0;50,958336;6,972586;Solingen;Germany;2015-05-25 15:15:42;9;1;1
32444344077;123597211@N03;1;Callcenter Agent;Bأ¤nderteju (Lat. Tupinambis teguixin);Zoo Kأ¶ln;2;50,958336;6,972586;Solingen;Germany;2018-02-05 17:33:59;10;4;2
32444427197;138656836@N02;3;NA;P1040016_DxO_DxO;NA;0;45,201908;1,544577;NA;NA;2018-10-02 17:21:54;10;3;2
32444611497;144327887@N05;3;NA;Fish & Chip 16/11/18;Gary Carl Geoffrey John Josie Brett John;1;52,455988;-1,979862;NA;NA;2018-11-16 12:27:00;7;3;1
32444615327;144327887@N05;3;NA;Fish & Chip 16/11/18;Kevin &amp; Karen Got Fish &amp; Chips;1;52,456019;-1,979798;NA;NA;2018-11-16 12:25:10;7;3;1
32444703397;109382934@N04;1;Kommunikationstechnologie;Erneman_Heag_XV_6x9_bw-farb_tx_P1310475;"Ernemann HEAG IV 6,5x9 cm.
~1920";0;50,17498;8,927902;NA;Deutschland;2017-10-25 11:57:21;9;3;1
32444736547;151617504@N05;1;NA;20180717_spotted feet;feed me;3;51,453333;-2,597223;NA;NA;2018-07-17 13:28:44;9;2;1
32444756087;77710164@N03;1;NA;pink thorns;NA;12;51,479097;-0,293626;NA;NA;2018-08-22 12:49:29;9;2;1
32444769587;115301102@N04;1;NA;Bourges (Cher) : la Poste et le monument أ  Louis XI;Le monument أ  Louis XI (nأ© أ  Bourges en 1423) est une statue en bronze rأ©alisأ©e en 1884 par le sculpteur Jean Baffier.;17;47,083127;2,3965;Valrأ©as;France;2015-05-28 10:48:39;9;1;1
32444809927;113638006@N07;1;IT Engineer;2016.06.12. Bad Gastein;<a href='https://www.facebook.com/PeterCsekePhotography/' rel='noreferrer nofollow'>www.facebook.com/PeterCsekePhotography/</a>;5;47,107861;13,130575;Budapest;Hungary;2016-06-12 18:07:59;3;1;2
32444818767;113638006@N07;1;IT Engineer;2016.11.17. Budapest;<a href='https://www.facebook.com/PeterCsekePhotography/' rel='noreferrer nofollow'>www.facebook.com/PeterCsekePhotography/</a>;42;47,485272;19,052577;Budapest;Hungary;2016-11-17 18:19:00;7;3;2
32444872607;61487207@N08;1;Graphic Designer;Light Beacon;"A different take on the iconic Erasmusbridge of Rotterdam, the Netherlands. 
Read more on this image and others taken at the trip over at my blog;
<a href='https://www.martijnvandernat.nl/rotterdam-revisited/' rel='noreferrer nofollow'>www.martijnvandernat.nl/rotterdam-revisited/</a>

(c)2018-today martijnvandernat.nl all rights reserved";10;51,910777;4,483022;NA;NA;2018-12-12 22:08:49;7;3;2
32444897027;130542797@N07;1;NA;Ford Falcon JGU582C;"Car: Ford Falcon Coupe.
Year of manufacture: 1965.
Date of first registration in the UK: 1st April 2017.
Registration region: London.
Latest recorded mileage: 60,066 (MOT 20th March 2018).

Date taken: 1st April 2018.
Location: Weston-Super-Mare, UK.     
Album: <a href='https://www.flickr.com/photos/130542797@N07/albums/72157692609384801'>Weston-Super-Mare show 2018</a>   ";15;51,343249;-2,981092;NA;UK;2018-04-01 14:32:59;3;1;1
32444908767;82746432@N05;1;Publicitaire;Ruelle أ  Sorthella - Portugal;Aoأ»t 2018;0;40,330926;-7,210861;Paris;France;2018-08-08 14:42:37;NA;2;1
32444909437;82746432@N05;1;Publicitaire;Le chateau أ  Sorthella - Portugal;Aoأ»t 2018;0;40,330926;-7,210861;Paris;France;2018-08-08 14:36:21;NA;2;1
32444910177;82746432@N05;1;Publicitaire;Sorthella - Portugal;Aoأ»t 2018;0;40,330926;-7,210861;Paris;France;2018-08-08 14:33:27;NA;2;1
32444910557;82746432@N05;1;Publicitaire;Vue أ  Sorthella - Portugal;Aoأ»t 2018;0;40,330926;-7,210861;Paris;France;2018-08-08 14:32:01;NA;2;1
32444911117;82746432@N05;1;Publicitaire;Chateau de Sorthella - Portugal;Aoأ»t 2018;0;40,330926;-7,210861;Paris;France;2018-08-08 14:30:07;NA;2;1
32444911887;82746432@N05;1;Publicitaire;Place أ  Sorthella - Portugal;Aoأ»t 2018;0;40,330926;-7,210861;Paris;France;2018-08-08 14:27:25;NA;2;1
32444912487;82746432@N05;1;Publicitaire;Au soleil de Sorthella - Portugal;Aoأ»t 2018;0;40,330926;-7,210861;Paris;France;2018-08-08 14:24:27;NA;2;1
32444962417;145428135@N05;1;Lawyer;Sokratis Malamas, Drapetsona (23/06/2017);<a href='https://babiskavvadias.myportfolio.com/babiskavvadiasconcertsportfolio' rel='noreferrer nofollow'>babiskavvadias.myportfolio.com/babiskavvadiasconcertsport...</a>;27;37,946388;23,615555;Egio;Greece;2017-06-23 22:08:42;1;2;2
32445138477;99460566@N06;1;NA;DF91741 (18.07.18, Motorvej 501, Viby J)DSC_5363_Balancer;"Model: Scania G 440 Streamline Euro5 8X2*6
VIN: YS2G8X20002075667
1. Registration: 2012-05-03
Company: NCC, Sأ¸borg (DK)
Fleet No.: -
Nickname: -
License plates: DF91741 (may 2012-nov. 2018)
Previous reg.: n/a
Later reg.: n/a
Retirement age: 6 y 6 mo*
Photo location: Motorway 501 (Aarhus Syd Motorvejen), Viby J, Aarhus, DK

*retirement date very recent, so may still return to service.

NCC is a swedish company, expanded to operate all over northern Europe. They are active in the property development and construction businesses and their trucks and machinery are a very common sight at almost every type of roadwork.

Going up the steep hill leading sw out of Aarhus past Viby and Stautrup. Underpowered and/or heavily loaded trucks often struggle here.

Tip: to locate trucks of particular interest to you, check my collections page, &quot;truck collection&quot;  (<a href='https://www.flickr.com/photos/lavulv/collections/72157684190396672/'>www.flickr.com/photos/lavulv/collections/72157684190396672/</a> ) - here you will find all trucks organized in albums, by haulier (with zip-codes), year, brand and country.

Retirement age for trucks: many used trucks are offered for sale on international markets. If sold to a foreign buyer, this will not be listed in the danish motor registry, so a &quot;retired&quot; truck may or may not have been exported. In other words, the &quot;retirement age&quot; only shows the age, at which the truck stopped running on danish license plates.
";9;56,124606;10,117506;NA;NA;2018-07-18 14:32:41;10;2;1
32445269367;82404722@N05;1;Teacher in primary education;2018-07-07; 0007. SHM 6513. Bello Festival, 50 jaar SHM. Hoorn;"In 2018 bestond de Stoomtram Hoorn Medemblik (SHM) al weer 50 jaar. Het gehele jaar waren er diverse festiviteiten, waarvan het Bello festival er أ©أ©n was. Het was al weer een tijdje geleden dat we bij de SHM waren langs geweest. Vlak voor het festival kwam ook de 6513 onder stoom en nu de SSN met de 01 1075 en 65 018 ook pendelritten verzorgde tussen Hoorn en Enkhuizen, moest daar zeker een bezoekje gebracht worden. Het was ook de eerste keer dat mijn vader na ernstige langdurige ziekte weer eens mee op pad kon. Het was schitterend weer en er waren weer vele mooie motieven. Dus we hebben ons met zijn drietjes (mijn vader, mijn zoon en ik) uitstekend vermaakt.

Im Jahr 2018 gab es bereits seit 50 Jahren die Dampfbahn Hoorn Medemblik (SHM). Das ganze Jahr أ¼ber fanden verschiedene Festlichkeiten statt, darunter das Bello-Festival. Es war schon eine Weile her, seit wir SHM besucht hatten. Kurz vor dem Festival stand auch die 6513 unter Dampf und nun, da die SSN mit der 01 1075 und 65 018 auch Pendelfahrten zwischen Hoorn und Enkhuizen anbot, sollte ein Besuch dort sicherlich gemacht werden. Es war auch das erste Mal, dass mein Vater nach lأ¤ngerer schwerer Krankheit wieder mitgehen konnte. Das Wetter war wunderschأ¶n und es gab viele schأ¶ne Motive. Wir drei (mein Vater, mein Sohn und ich) hatten also eine tolle Zeit.

In 2018, the Hoorn Medemblik Steam Tram (SHM) had already been in existence for 50 years. There were various festivities throughout the year, of which the Bello festival was one. It had been a while since we had visited the SHM. Just before the festival, the 6513 also came under steam and now that the SSN with the 01 1075 and 65 018 also provided shuttle rides between Hoorn and Enkhuizen, a visit should certainly be made there. It was also the first time that my father was able to go out again after a serious long-term illness. The weather was beautiful and there were many beautiful motifs. So the three of us (my father, my son and I) had a great time.";7;52,645573;5,054837;Leidschendam;The Netherlands;2018-07-07 08:20:50;9;2;1
32445270197;82404722@N05;1;Teacher in primary education;2018-07-07; 0004. SHM 6513. Bello Festival, 50 jaar SHM. Hoorn;"In 2018 bestond de Stoomtram Hoorn Medemblik (SHM) al weer 50 jaar. Het gehele jaar waren er diverse festiviteiten, waarvan het Bello festival er أ©أ©n was. Het was al weer een tijdje geleden dat we bij de SHM waren langs geweest. Vlak voor het festival kwam ook de 6513 onder stoom en nu de SSN met de 01 1075 en 65 018 ook pendelritten verzorgde tussen Hoorn en Enkhuizen, moest daar zeker een bezoekje gebracht worden. Het was ook de eerste keer dat mijn vader na ernstige langdurige ziekte weer eens mee op pad kon. Het was schitterend weer en er waren weer vele mooie motieven. Dus we hebben ons met zijn drietjes (mijn vader, mijn zoon en ik) uitstekend vermaakt.

Im Jahr 2018 gab es bereits seit 50 Jahren die Dampfbahn Hoorn Medemblik (SHM). Das ganze Jahr أ¼ber fanden verschiedene Festlichkeiten statt, darunter das Bello-Festival. Es war schon eine Weile her, seit wir SHM besucht hatten. Kurz vor dem Festival stand auch die 6513 unter Dampf und nun, da die SSN mit der 01 1075 und 65 018 auch Pendelfahrten zwischen Hoorn und Enkhuizen anbot, sollte ein Besuch dort sicherlich gemacht werden. Es war auch das erste Mal, dass mein Vater nach lأ¤ngerer schwerer Krankheit wieder mitgehen konnte. Das Wetter war wunderschأ¶n und es gab viele schأ¶ne Motive. Wir drei (mein Vater, mein Sohn und ich) hatten also eine tolle Zeit.

In 2018, the Hoorn Medemblik Steam Tram (SHM) had already been in existence for 50 years. There were various festivities throughout the year, of which the Bello festival was one. It had been a while since we had visited the SHM. Just before the festival, the 6513 also came under steam and now that the SSN with the 01 1075 and 65 018 also provided shuttle rides between Hoorn and Enkhuizen, a visit should certainly be made there. It was also the first time that my father was able to go out again after a serious long-term illness. The weather was beautiful and there were many beautiful motifs. So the three of us (my father, my son and I) had a great time.";4;52,645573;5,054837;Leidschendam;The Netherlands;2018-07-07 08:17:26;9;2;1
32445362167;10089490@N06;1;non;Urban Manchester;آ© 2019 Tony Worrall;0;53,47792;-2,243528;Preston;Lancashire;2018-09-09 11:03:50;9;2;1
32445484827;49478289@N04;1;NA;2009 Autotune McLaren F1 4.2 V8 Replica;"F1 THT

This is one of those replicas that looks good from a distance (or if you squint!) but starts to lose some of it's appeal as you get closer to it.

Perhaps I'm being a little unfair to the person that created it. It's a home-made one-off that took seven years to complete and is powered by a 4.2-litre V8 engine from an Audi R8. It also uses the German car's gearbox and braking system.

When it was completed the car was painted orange (see below) but, thankfully, has been resprayed into something a little more friendly on the eyes.

The DVLA have this registered as an Autotune. I did a bit of detective work on this one and my sources say that it used to be registered as LHJ 199W, which relates to a 1981 Autotune Gemini (itself a replica of the 1950s Elva sports cars).

DVLA also says that the Gemini disappeared from the scene at about the same time that this one came into being, which makes me think that the spaceframe chassis from the Gemini has been used as the starting point for this replica.

It was on sale when I took the picture with an asking price of آ£150,000. Now you can buy a brand new McLaren for around that money, so, is a replica really worth that figure? You decide.

Pictured in January 2018 at the Autosport International show at the NEC in Birmingham.

<u><b>NOTE ON GROUPS</b></u>

Usually I'd post this to more groups but, unfortunately, the ridiculous new limit on the number of groups that a picture can be added to prevents this.

If any group admins would like the picture in their particular group I'm afraid you'll either have to invite it or remove the posting limit for your chosen group.

If you don't know about the new group posting limits that were introduced by the back door a few months ago and would like to change your group back to the way it used to be, here is the link  on how to do it:-

<a href='https://www.flickr.com/help/forum/en-us/72157687569376472/'>www.flickr.com/help/forum/en-us/72157687569376472/</a>";2;52,453472;-1,717021;NA;NA;2018-01-13 13:48:16;9;4;1
32445497957;90414974@N03;3;NA;Grau del Pi Walk, Priorat;"16th Feb 2018
The treacherous Grau del Pi Walk from Lloar, taking in the red rocks or &quot;Rogerals&quot;.";0;41,191441;0,739919;Alcudia;Spain;2018-02-16 13:10:29;7;4;1
32445500717;90414974@N03;3;NA;Grau del Pi Walk, Priorat;"16th Feb 2018
The treacherous Grau del Pi Walk from Lloar, taking in the red rocks or &quot;Rogerals&quot;.";0;41,190855;0,735308;Alcudia;Spain;2018-02-16 12:55:11;7;4;1
32445501587;90414974@N03;3;NA;Grau del Pi Walk, Priorat;"16th Feb 2018
The treacherous Grau del Pi Walk from Lloar, taking in the red rocks or &quot;Rogerals&quot;.";0;41,190855;0,735308;Alcudia;Spain;2018-02-16 12:53:52;7;4;1
32445505087;90414974@N03;3;NA;Grau del Pi Walk, Priorat;"16th Feb 2018
The treacherous Grau del Pi Walk from Lloar, taking in the red rocks or &quot;Rogerals&quot;.";0;41,188294;0,747405;Alcudia;Spain;2018-02-16 10:26:19;7;4;1
32445505317;90414974@N03;3;NA;Grau del Pi Walk, Priorat;"16th Feb 2018
The treacherous Grau del Pi Walk from Lloar, taking in the red rocks or &quot;Rogerals&quot;.";0;41,186613;0,750469;Alcudia;Spain;2018-02-16 10:25:09;7;4;1
32445591857;140413468@N07;1;NA;R0003088;NA;17;45,467866;9,205791;NA;Italy;2018-09-20 17:04:35;1;2;2
32445676357;80309866@N07;1;Retired Teacher of the Deaf;douglas42;Isle of Man; Douglas Harbour Front.;5;54,148637;-4,473302;Lanchester, Durham City;England;2017-08-10 21:32:16;9;2;2
32445705377;92616975@N06;1;Traveling Sales;From the Cutting Room Floor 2018-243;"The artistic heritage of Montescaglioso is among the most important in the area, in fact, visiting the historic center one realizes how much the charm that this city exerts on anyone who visits it is deserved. 
The Benedictine Abbey dedicated to the Archangel Michael, with its magnificent Renaissance cloisters and the frescoes of the Abbot Library, the chapel of S. Maria in Platea, with sober Romanesque lines, decorated with valuable sixteenth-century frescoes; Chiesa Madre, which houses four precious paintings by Mattia Preti; the monastery of the SS. Conception, with the rich outfit of sacred vestments, produced by the daily work of cloistered Benedictine nuns; the Greek fortification, a sign of the power of the city in ancient times, built by powerful blocks of limestone. 
Montescaglioso is not only history and art, but is a city rich in rituals and traditions, with excellent traditional cuisine.";180;40,554305;16,665261;Ottawa;Canada;2018-10-08 03:29:12;9;3;3
32445706937;77758132@N05;1;University Lecturer (retired);Bavarian barns (b&w);"In the hamlet or village of Grongأ¶rgen in Niederbayern (Lower Bavaria) -- a total of twelve farms or postal addresses. This was an obvious choice for b&amp;w processing from the start. But I was too impressed with the wood tones to let go of color at first (posted two days ago here). Still, I knew I'd want to try Fujifilm monochrome +R film simulation at some point, and here it is. [FUJI8496_lr_2000_b-w]

Thank you all for the clicks, comments and faves.";74;48,498066;13,126323;Bamberg;USA / Germany;2018-09-19 16:40:11;NA;2;1
32445707427;34419196@N07;1;Dispatcher, Schiphol Airport;Lamborghini Aventador LP750-4 SuperVeloce Roadster;"Indrukwekkende Italiaanse machine met 750 pk. Dat laatste kan je alleen totaal niet gebruiken als je alleen maar rondjes rijdt op de Kأ¶nigsallee. 

<b>Dأ¼sseldorf, Duitsland</b>

<i>Impressive Italian machine with 750 hp. You can only totally not use it if you only do laps on the Kأ¶nigsallee. 

<b>Dأ¼sseldorf, Germany</b></i>";142;51,220801;6,77836;Zaandam;Netherlands;2016-10-08 14:02:36;9;3;1
32445814387;33075566@N08;1;NA;CityCircle-117-YN16WUB-ClaphamJn-SWT-040317a;"City Circle no 117 (YN16 WUB)

Scania K410EB6 / Irizar

SWT rail replacement

Clapham Junction

4th March 2017";4;51,465391;-0,170985;NA;NA;2017-03-04 00:00:00;9;4;3
32445845237;46464941@N07;1;Retired;Some Dubrovnik streets are simply staircases #4;"Dubrovnik, Croatia.

Inside the medieval walls of Dubrovnik's old town there is an obvious main street, the Stradun (or Placa). It is wide, limestone paved and runs the length of the walls. On the upper north side of it the streets quickly become long and steep staircases which rise to the wall itself.";2;42,641512;18,108698;Montrose, CO and Green Valley AZ;United States;2018-11-12 05:50:51;1;3;3
32445845267;46464941@N07;1;Retired;Some Dubrovnik streets are simply staircases 5;"Dubrovnik, Croatia.

Inside the medieval walls of Dubrovnik's old town there is an obvious main street, the Stradun (or Placa). It is wide, limestone paved and runs the length of the walls. On the upper north side of it the streets quickly become long and steep staircases which rise to the wall itself.";3;42,641385;18,109309;Montrose, CO and Green Valley AZ;United States;2018-11-12 05:51:25;1;3;3
32445845287;46464941@N07;1;Retired;Church of the Holy Annunciation;"Dubrovnik, Croatia.

This Serbian Orthodox church is one of the newest buildings inside the wall of the old town, having been built in 1877.";2;42,639862;18,10991;Montrose, CO and Green Valley AZ;United States;2018-11-12 05:29:54;1;3;3
32445845317;46464941@N07;1;Retired;Slot for shooting arrows;"Dubrovnik, Croatia.

With great protection for the archer. Located within the old town wall.";1;42,641141;18,110715;Montrose, CO and Green Valley AZ;United States;2018-11-12 04:41:55;1;3;3
32445846927;99795113@N04;3;NA;IMG_6226;NA;0;36,756311;28,265022;NA;NA;2018-07-18 14:00:33;9;2;1
32445847017;99795113@N04;3;NA;IMG_6218;NA;0;36,755925;28,2663;NA;NA;2018-07-18 13:35:17;9;2;1
32445847257;99795113@N04;3;NA;IMG_6216;NA;0;36,755922;28,265905;NA;NA;2018-07-18 13:23:59;9;2;1
32445847487;99795113@N04;3;NA;IMG_6213;NA;0;36,756402;28,266391;NA;NA;2018-07-18 13:08:43;9;2;1
32445894197;157077875@N03;1;NA;AND03083;Annecy, un air de Venise !;10;45,897922;6,121016;JEANMENIL;France;2018-08-28 13:43:33;9;2;1
32445904157;126688171@N06;1;Ex civil servant;Prionyx cf. nudatus (Sphecidae - Thread-waisted Wasps);NA;3;36,980495;-3,1265;Yegen;Spain;2018-08-18 15:02:21;1;2;1
32445936427;80347567@N04;1;lecturer in mathematics;enchanting ways to nowhere;NA;13;50,523547;3,884738;Winenne;Belgium;2018-05-03 16:05:13;7;1;1
32445987887;164390277@N08;3;NA;20181024_091212_HDR;NA;0;45,433272;12,339019;NA;NA;2018-10-24 09:12:12;10;3;1
32446017837;24973309@N04;1;Lehrer im Ruhestand, Rentner, Retired teacher;Versteckter Biergarten;"im Taubertal bei Detwang unterhalb von Rothenburg ob der Tauber

<a href='https://de.wikipedia.org/wiki/St._Peter_und_Paul_(Detwang)' rel='noreferrer nofollow'>de.wikipedia.org/wiki/St._Peter_und_Paul_(Detwang)</a>";17;49,38159;10,170453;Geretsried;Deutschland;2018-09-01 14:02:20;9;2;1
32446055297;149219768@N06;1;NA;Stagecoach in Portsmouth 17698;Seen leaving Havant Bus Station on the 21 to Gunwharf Quays/The Hard Interchange;7;50,852436;-0,983995;Portsmouth;England;2017-05-18 14:43:03;9;1;1
32446058397;149219768@N06;1;NA;Stagecoach in Portsmouth 17698;Seen leaving Havant Bus Station on the 21 to Gunwharf Quays/The Hard Interchange;6;50,852514;-0,983759;Portsmouth;England;2017-05-18 14:42:54;9;1;1
32446060477;149219768@N06;1;NA;Stagecoach in Portsmouth 17698;Seen resting at Havant Bus Station before setting off on the 21 to Gunwharf Quays/The Hard Interchange;5;50,852436;-0,983995;Portsmouth;England;2017-05-18 14:40:23;9;1;1
32446137187;22694662@N06;1;NA;28029-01;Stagecoach North East bio-gas powered Alexander Dennis Enviro 300 bodied Scania K270UB 28029, YR14 CGU is pictured in Sunderland city centre.;0;54,904679;-1,381198;Lancaster, England;NA;2018-02-05 16:30:55;9;4;1
32446147087;115113955@N04;1;NA;Koninklijke Marechaussee Opel Astra;"Koninklijke Marechaussee (Kmar) | Airport Plaza | Vliegveld Lelystad | Lelystad Airport LEY |  Lelystad | Flevoland | Nederland | The Netherlands |  Opel Astra | 07-DMB-1

<b>آ© Boss-19 - unauthorised use of this image is strictly prohibited  </b>

<a href='https://twitter.com/BossEmergency' rel='noreferrer nofollow'>Tweets by @BossEmergency</a> |   <a href='https://www.instagram.com/boss19_emergency' rel='noreferrer nofollow'>Instagram @boss19_emergency</a>


";13;52,455362;5,524749;NA;NA;2018-05-10 12:52:29;3;1;1
32446192037;50724945@N04;3;NA;71 | muskets â€“ main magazine in hold, HMS Victory;NA;0;50,801597;-1,109437;Caversham;England;2018-10-18 15:12:45;10;3;1
32446292437;99795113@N04;3;NA;IMG_6233;NA;0;36,768158;27,801116;NA;NA;2018-07-24 11:54:09;10;2;1
32446338387;22694662@N06;1;NA;28033-02;Stagecoach North East bio-gas powered Alexander Dennis Enviro 300 bodied Scania K270UB 28033, YR14 CFN is pictured in Sunderland city centre.;1;54,905019;-1,38138;Lancaster, England;NA;2018-02-05 16:12:27;9;4;1
32446403937;136487506@N03;3;NA;Farolas;NA;49;37,376109;-5,987098;NA;NA;2018-06-30 11:39:11;9;2;1
32446404907;160816430@N04;3;NA;Evening sun;NA;0;42,233145;3,121855;NA;NA;2015-07-24 21:10:36;3;2;2
32446422437;107553646@N05;1;Local Government;Topical...;On a lamp-post in Harrogate.  Speaks for itself really.;8;53,991934;-1,532893;Grange-over-Sands;England;2018-12-16 11:48:23;9;3;1
32446422977;90414974@N03;3;NA;Bellmunt Red Mas den Gil;"Had at Lotus restaurant 4.5/5
Feb 17th 2018";0;41,145191;0,819083;Alcudia;Spain;2018-02-17 20:51:05;7;4;2
32446529087;74286186@N00;1;NA;Schloss Auerbach / Auerbach Castle / ذ—ذ°ذ¼رٹذ؛ ذگرƒذµر€ذ±ذ°ر…;NA;12;49,732504;8,627679;Munich;Germany;2015-09-19 17:00:09;9;2;1
32446570687;29468649@N08;1;Electronics;Japan Weekend Barcelona 2015;"Strobist info:
-VAL Large foldable softbox.";0;41,362058;2,104611;Barcelona;Spain;2015-03-08 19:32:40;1;4;2
32446619907;160644704@N05;3;NA;Autumn Landscape;"Autumn, also known as fall in American English and sometimes in Canadian English, is one of the four temperate seasons. Autumn marks the transition from summer to winter, in September (Northern Hemisphere) or March (Southern Hemisphere), when the duration of daylight becomes noticeably shorter and the temperature cools down considerably. One of its main features is the shedding of leaves from deciduous trees.

This view is at Winkworth Arboretum which is a National Trust-owned arboretum in the spread-out civil parish of Busbridge between Godalming and Hascombe, south-west Surrey, England.

Winkworth Arboretum exhibits large collections of azalea, rhododendron, and holly on slopes leading down to landscaped garden lakes. Gertrude Jekyll explored the woods in the early 20th century. The exotic trees were planted from 1938 by Wilfrid Fox. 

An arboretum in a general sense is a botanical collection composed exclusively of trees. More commonly a modern arboretum is a botanical garden containing living collections of woody plants and is intended at least in part for scientific study. 
 
<a href='https://en.wikipedia.org/wiki/Autumn' rel='noreferrer nofollow'>en.wikipedia.org/wiki/Autumn</a>

<a href='https://en.wikipedia.org/wiki/Winkworth_Arboretum' rel='noreferrer nofollow'>en.wikipedia.org/wiki/Winkworth_Arboretum</a>

<a href='https://en.wikipedia.org/wiki/Arboretum' rel='noreferrer nofollow'>en.wikipedia.org/wiki/Arboretum</a>";11;51,162201;-0,579687;NA;NA;2016-10-23 13:21:37;7;3;1
32446654847;126642405@N08;1;NA;Am groأںen Kanal;Naviglio Grande, Mailand;3;45,451453;9,173058;NA;NA;2018-07-06 11:12:29;9;2;1
32446655677;126642405@N08;1;NA;Naviglio Pavese;NA;2;45,452078;9,177961;NA;NA;2018-07-06 10:22:36;9;2;1
32446699867;75122977@N05;1;NA;709A0601;NA;1;55,850366;-4,444606;NA;SCOTLAND;2018-11-24 16:31:22;7;3;1
32446700227;75122977@N05;1;NA;709A0594;NA;1;55,850244;-4,445103;NA;SCOTLAND;2018-11-24 16:28:05;7;3;1
32446700547;75122977@N05;1;NA;709A0575;NA;1;55,850463;-4,444567;NA;SCOTLAND;2018-11-24 16:17:21;7;3;1
32446761027;129606075@N05;3;NA;Euro 4000 au crأ©puscule;Quelques minutes aprأ¨s le coucher de soleil,passage d'un train VFLI pour Clermont Fd.;40;45,995008;4,078963;NA;NA;2018-09-15 20:02:49;1;2;2
32446768597;150243025@N06;3;NA;Gdansk - St Mary's Church, Interior 17;"Taken by WR

PP: C+ca20

Gdaإ„sk - bazylika Mariacka - grupa إ›w. Jerzego, ca 1400.

Gdansk - St Mary's Church -
St George and the Dragon. Composition of sculpted figures and wall painting, ca 1400.
(W.R.).

Cf. in Polish:
<a href='https://bazylikamariacka.gdansk.pl/bazylika/prace-konserwatorskie/prace-prowadzone-w-poprzednich-latach/grupa-sw-jerzego/' rel='noreferrer nofollow'>bazylikamariacka.gdansk.pl/bazylika/prace-konserwatorskie...</a> [2019.03.16].

èپ–م‚¸م‚§مƒ«م‚¸م‚ھمپ¨مƒ‰مƒ©م‚´مƒ³م€‚ه½«هˆ»مپ¨ه£پç”»مپ®م‚³مƒ³مƒ‌م‚¸م‚·مƒ§مƒ³م€‚مƒ‌مƒ¼مƒ©مƒ³مƒ‰م€پم‚°مƒ€مƒ³م‚¹م‚¯م€پèپ–و¯چمƒ‍مƒھم‚¢و•™ن¼ڑم€‚1400ه¹´é ƒم€‚


Church:
Bazylika konkatedralna Wniebowziؤ™cia Najإ›wiؤ™tszej Maryi Panny  w Gdaإ„sku, Bazylika Mariacka / St. Marienkirche / Basilica of the Assumption of the Blessed Virgin Mary, St Mary's Church

1379-1466, Heinrich Ungeradin et al. Gdansk, Poland.

Cf. in Polish:  <a href='https://bazylikamariacka.gdansk.pl/bazylika/zabytki/historia/' rel='noreferrer nofollow'>bazylikamariacka.gdansk.pl/bazylika/zabytki/historia/</a> [2018.12.15].";20;54,349724;18,653165;Poznan;Poland;2018-08-24 16:30:36;9;2;1
32446780057;113638006@N07;1;IT Engineer;2018.08.10. Schruns;<a href='https://www.facebook.com/PeterCsekePhotography/' rel='noreferrer nofollow'>www.facebook.com/PeterCsekePhotography/</a>;39;46,896977;10,081686;Budapest;Hungary;2018-08-10 11:56:54;9;2;1
32446785777;45239009@N04;3;NA;Tschlin, Lower Engadin, Grisons, Switzerland;Photo taken in late August 2016.;120;46,871311;10,425875;NA;NA;2016-08-29 11:54:20;3;2;1
32446790287;101240316@N03;1;teacher;Norwegian Landscape, Blue Houses by C Monet 1895 084c;Albertina, Vienna 2018;1;48,204746;16,368156;Budapest;Hungary;2018-12-27 15:31:01;9;4;1
32446800367;80589014@N02;1;Mechanical Design Engineer;FOSA-BA133_20180630_2914.jpg;NA;0;48,580605;5,95703;Basel;NA;2018-06-30 17:23:22;1;2;2
32446801307;113638006@N07;1;IT Engineer;2018.09.15. Pitztal;<a href='https://www.facebook.com/PeterCsekePhotography/' rel='noreferrer nofollow'>www.facebook.com/PeterCsekePhotography/</a>;68;46,967952;10,847105;Budapest;Hungary;2018-09-15 10:21:10;9;2;1
32446803777;76098459@N04;3;NA;St Stephens Platz;NA;63;48,207944;16,371989;NA;NA;2018-09-28 01:57:51;1;3;3
32446804277;76098459@N04;3;NA;St Peters Church;NA;176;48,209474;16,369886;NA;NA;2018-09-28 01:52:18;1;3;3
32446804627;76098459@N04;3;NA;Streets of Vienna 2;NA;84;48,207672;16,37171;NA;NA;2018-09-28 01:56:07;1;3;3
32446823417;112388998@N03;1;Ruhestand;Schalladorf. Hl.Florian, um 1760 - Rokoko;"Wenn man Schalladorf (GM Wullersdorf) in Richtung Oberstinkenbrunn verlأ¤sst, steht am أ¶stlichen Ortsende diese etwa 4m hohe rokokoklassizistsische Figurensأ¤ule aus Sandstein. Sie ruht in 239m SH im alten Ried &quot;Untere Wieslأ¼sse&quot; auf einem quadratischen Grundfundament auf dem ein Sockelstein aufliegt. Darauf eine im Jahre 1975 verlأ¤ngerte Sأ¤ule die unterhalb einen Basalring und oberhalb einen Halsring hat. Etwas unterhalb ein Zwischenring. Auf der Sأ¤ule ein quadratischer gestufter Sockel auf dem ein Abakus aufliegt. An der Sockelvorderseite ein Renovierungshinweis:  &quot;A. 1819 . K&quot;. Darauf die relativ kleine Sandsteinfigur des Hl.Florians aus Lorch. Er trأ¤gt eine rأ¶mische Offiziersuniform mit einem Federhelm am Haupt. Um seine Schulter ein Ledergurt mit seinem Schwert an seiner Hأ¼fte daran. In der linken Hand hأ¤lt er eine eingerollte Fahne mit einer Speerspitze darauf. In seiner rechten Hand hأ¤lt er eine Butte mit der er Wasser auf ein brennendes Haus zu seinen Fأ¼ssen giesst. Die Sأ¤ule stand nicht immer an dieser Stelle sondern einige Meter sأ¼dlicher in mitten eines kleinen Platzes. Bei der letzten Strassenregulierung stand er dort im Wege und musste nun neu restauriert an seinen heutigen Standort versetzt werden. Wenn man mehr أ¼ber den Hl.Florian erfahren mأ¶chte ist im Anschluss das Album &quot;Heilige&quot; sehr informativ.

Standort:  GPS  48.636316  -  16.151065
kein Denkmalschutz";12;48,636387;16,151136;Kattau;Austria;2018-05-11 13:23:01;9;1;1
32446868747;42932938@N06;1;NA;Elbsandstein;NA;0;51,024552;13,840713;Dresden;NA;2016-12-04 12:28:10;9;3;1
32446969647;25717227@N03;1;NA;98400185-6668 Dordrecht 19 mei 1991;"Oude museum bus in de straten van Dorerecht.

Old museumbus in the streets from Dordrecht.";3;51,813369;4,657836;NA;NA;2018-08-19 10:41:17;8;2;1
32447070547;50724945@N04;3;NA;59 | arms â€“ middle gundeck, HMS Victory;NA;0;50,801666;-1,109542;Caversham;England;2018-10-18 15:04:33;10;3;1
32447076277;79664509@N08;1;NA;DSC02093;NA;0;39,326686;21,707627;خ’دŒخ»خ؟د‚;خ•خ›خ›خ‘خ£;2017-02-23 16:17:00;NA;4;1
32447100647;7344912@N05;1;NA;FIA WEC 2018_Silverstone_GTE_88;FIA World Endurance Championship at Silverstone on the 18th August 2018.;2;52,066287;-1,022983;NA;NA;2018-08-18 12:07:29;9;2;1
32447116827;79664509@N08;1;NA;DSC02084...خ¬د€خ؟دˆخ¹د‚ خڑدپد…خ؟خ½خµدپخ¯خ؟د… (د€دپدژخ·خ½ خ£د„خ؟دچخ³خ؛خ؟خ½)!;NA;2;39,335561;21,69153;خ’دŒخ»خ؟د‚;خ•خ›خ›خ‘خ£;2017-02-23 16:03:43;NA;4;1
32447153547;79664509@N08;1;NA;DSC01576;NA;0;39,364405;22,93743;خ’دŒخ»خ؟د‚;خ•خ›خ›خ‘خ£;2016-12-10 17:21:41;1;3;2
32447170417;66929259@N00;1;NA;St John's Abbey, Gatehouse, Colchester.;"<a href='https://en.wikipedia.org/wiki/St_John's_Abbey,_Colchester' rel='noreferrer nofollow'>en.wikipedia.org/wiki/St_John%27s_Abbey,_Colchester</a>
";0;51,885597;0,901308;NA;NA;2018-05-20 12:45:18;7;1;1
32447171487;66929259@N00;1;NA;St John's Abbey, Gatehouse, Colchester.;"<a href='https://en.wikipedia.org/wiki/St_John's_Abbey,_Colchester' rel='noreferrer nofollow'>en.wikipedia.org/wiki/St_John%27s_Abbey,_Colchester</a>
";0;51,885597;0,901308;NA;NA;2018-05-20 12:45:03;7;1;1
32447171747;79664509@N08;1;NA;DSC01573;NA;6;39,364041;22,936947;خ’دŒخ»خ؟د‚;خ•خ›خ›خ‘خ£;2016-12-10 17:07:22;1;3;2
32447182077;71088059@N00;1;Teaching/Research;Starry sea;PacoCT_20150222_1108__2221076;9;41,410525;2,228772;Barcelona;Spain;2015-02-22 11:08:09;1;4;1
32447221217;7344912@N05;1;NA;FIA WEC 2018_Silverstone_LMP_44;FIA World Endurance Championship at Silverstone on the 18th August 2018.;1;52,066287;-1,022983;NA;NA;2018-08-18 12:27:09;9;2;1
32447311607;7344912@N05;1;NA;FIA WEC 2018_Silverstone_GTE_83;FIA World Endurance Championship at Silverstone on the 18th August 2018.;0;52,066287;-1,022983;NA;NA;2018-08-18 12:04:52;9;2;1
32447358777;77746297@N02;1;freelancer;PORSCHE CAYENNE S Transsyberia;"Ausgehend vom Doppelsieg zweier Privatteams bei der Transsyberia Rallye 2006 legte Porsche das Sondermodell Cayenne S Transsyberia 2007 als Kleinserie auf. Insgesamt wurden 26 Stأ¼ck gebaut. Auch fأ¼r 2008 ist ein Transsyberia-Sondermodell verfأ¼gbar, in der Rallye des gleichen Jahres belegten diese Fahrzeuge die ersten sechs Plأ¤tze.

Based on the double victory of two private teams at the Transsyberia Rally 2006, Porsche launched the special model Cayenne S Transsyberia 2007 as a small series. A total of 26 pieces were built. A Transsyberia special model is also available for 2008, in the rally of the same year, these vehicles occupied the first six places.

";1;48,834597;9,152222;Baiersbronn;Germany;2018-08-26 12:50:24;9;2;1
32447358977;77746297@N02;1;freelancer;PORSCHE 935/78 Moby Dick;"1978 entwickelte Norbert Singer den 935/78 fأ¼r die Markenweltmeisterschaft. Der â€œMoby Dickâ€‌ ist eine der freizأ¼gigsten Interpretationen des unerschأ¶pflichen Themas 911.

In 1978 Norbert Singer developed the 935/78 for the brand world championship. The &quot;Moby Dick&quot; is one of the most permissive interpretations of the inexhaustible theme 911.

";0;48,837258;9,154513;Baiersbronn;Germany;2018-08-26 12:28:39;9;2;1
32447359097;77746297@N02;1;freelancer;PORSCHE 911 GT1;"Der Porsche 911 GT1 wurde von 1996 bis 1998 in verschiedenen Ausfأ¼hrungen produziert.

The Porsche 911 GT1 was produced from 1996 to 1998 in various versions.

";0;48,834594;9,152225;Baiersbronn;Germany;2018-08-26 12:50:15;9;2;1
32447381327;7344912@N05;1;NA;FIA WEC 2018_Silverstone_GTE_78;FIA World Endurance Championship at Silverstone on the 18th August 2018.;0;52,066287;-1,022983;NA;NA;2018-08-18 12:03:49;9;2;1
32447397017;7344912@N05;1;NA;FIA WEC 2018_Silverstone_GTE_77;FIA World Endurance Championship at Silverstone on the 18th August 2018.;0;52,066287;-1,022983;NA;NA;2018-08-18 12:03:32;9;2;1
32447415157;7344912@N05;1;NA;FIA WEC 2018_Silverstone_GTE_76;FIA World Endurance Championship at Silverstone on the 18th August 2018.;1;52,066287;-1,022983;NA;NA;2018-08-18 12:03:25;9;2;1
32447433087;117096107@N03;1;NA;1990 Audi Quattro 2.2 Turbo;NA;11;53,465833;-2,338889;Manchester;England;2018-09-15 15:44:27;9;2;1
32447440617;9482219@N06;1;Programmatore;078 - Padova;NA;0;45,397463;11,876822;Sesto San Giovanni;Italia;2017-08-14 09:23:52;10;2;1
32447444017;9482219@N06;1;Programmatore;077 - Padova;NA;0;45,397333;11,87683;Sesto San Giovanni;Italia;2017-08-14 09:23:35;10;2;1
32447445417;9482219@N06;1;Programmatore;076 - Padova;NA;0;45,39735;11,876816;Sesto San Giovanni;Italia;2017-08-14 09:23:16;10;2;1
32447465727;7344912@N05;1;NA;FIA WEC 2018_Silverstone_GTE_44;FIA World Endurance Championship at Silverstone on the 18th August 2018.;1;52,070795;-1,009454;NA;NA;2018-08-18 09:41:30;9;2;1
32447475197;7344912@N05;1;NA;FIA WEC 2018_Silverstone_GTE_41;FIA World Endurance Championship at Silverstone on the 18th August 2018.;0;52,070795;-1,009454;NA;NA;2018-08-18 09:41:15;9;2;1
32447563197;28389839@N00;1;NA;NA;St. Patrick's Cathedral; Dublin, Ireland.;2;53,339592;-6,271584;Ontario;Canada;2018-09-14 09:51:27;9;2;1
32447795697;66010649@N03;2;Photographer / Model / Stylist /;Odles - Trentino-Alto Adige - Italia;NA;31;46,595928;11,742871;Utrecht/Locarno/Dobbiaco;Holland/Switzerland/Italy;2018-08-12 15:24:28;7;2;1
32447861017;79664509@N08;1;NA;DSC00924...خ½خ±دپخ؛خ؟د€خ­خ´خ¹خ؟خ½!;NA;5;39,278952;21,68253;خ’دŒخ»خ؟د‚;خ•خ›خ›خ‘خ£;2016-09-03 16:29:08;NA;2;1
32447892767;79664509@N08;1;NA;DSC00916...خ· 'خ؛خ±خ¶خ¬دپخ¼خ±', د€خ±خ»خ±خ¹دŒخ½ دƒد„دپخ±د„خ¹د‰د„خ¹خ؛دŒخ½ د†د…خ»خ¬خ؛خ¹خ؟خ½ & د€خ±دپخ±د„خ·دپخ·د„خ®دپخ¹خ؟خ½!;NA;5;39,279297;21,683536;خ’دŒخ»خ؟د‚;خ•خ›خ›خ‘خ£;2016-09-03 16:18:05;NA;2;1
32447927577;69323676@N08;1;NA;TRA â€¢ Mein Schiff 5 â€¢ Geladene am Glaspalast im Heck;"<a rel='noreferrer nofollow'><b>T</b>he <a><b>R</b>eflection <a><b>O</b>f <a><b>L</b>atent <a><b>L</b>ight <a><b>TROLL</b></a>

<a rel='noreferrer nofollow'>Mein Schiff 5, Lأ¤nge: 295 m,  2534 Passagiere, Hybrid-Scrubber und Katalysatoren.</a>

Flickr2019 0316 â€¢ <a rel='noreferrer nofollow'>16A6115</a> â€¢ 
<a rel='noreferrer nofollow'>TRA</a> â€¢ Travemأ¼nde â€¢ Freihand â€¢ freehand
Date and Time (Original) - 2016:07:15 21:20:22h just before dark

 <b>Please click for the larger image to see all details!</b>

Danke fأ¼r Ihren Besuch, Kommentare und Fav's!
<a rel='noreferrer nofollow'>Thank you for your visit, comments and fav's!</a></a></a></a></a></a>";12;53,95205;10,865619;Braunschweig;Deutschland/Germany, Niedersachsen /Lower Saxony;2016-07-15 21:20:22;9;2;2
32447930947;69323676@N08;1;NA;TRA â€¢ Mein Schiff 5 â€¢ Schlepper die die Windabdrift beobachten;"<a rel='noreferrer nofollow'><b>T</b>he <a><b>R</b>eflection <a><b>O</b>f <a><b>L</b>atent <a><b>L</b>ight <a><b>TROLL</b></a>

<a rel='noreferrer nofollow'>Mein Schiff 5, Lأ¤nge: 295 m,  2534 Passagiere, Hybrid-Scrubber und Katalysatoren.</a>

Flickr2019 0316 â€¢ <a rel='noreferrer nofollow'>16A6108</a> â€¢ 
<a rel='noreferrer nofollow'>TRA</a> â€¢ Travemأ¼nde â€¢ Freihand â€¢ freehand

 <b>Please click for the larger image to see all details!</b>

Danke fأ¼r Ihren Besuch, Kommentare und Fav's!
<a rel='noreferrer nofollow'>Thank you for your visit, comments and fav's!</a></a></a></a></a></a>";9;53,957475;10,882536;Braunschweig;Deutschland/Germany, Niedersachsen /Lower Saxony;2016-07-15 21:06:15;9;2;2
32447933727;69323676@N08;1;NA;TRA â€¢ Mein Schiff 5 â€¢ Zur Taufe alles Logo;"<a rel='noreferrer nofollow'><b>T</b>he <a><b>R</b>eflection <a><b>O</b>f <a><b>L</b>atent <a><b>L</b>ight <a><b>TROLL</b></a>

<a rel='noreferrer nofollow'>Mein Schiff 5, Lأ¤nge: 295 m,  2534 Passagiere, Hybrid-Scrubber und Katalysatoren.</a>
Ein stark reduziertes <b>Smile</b> lأ¤chelt fأ¼r den Tourismusriesen TUI

Flickr2019 0316 â€¢ <a rel='noreferrer nofollow'>16A6106</a> â€¢ 
<a rel='noreferrer nofollow'>TRA</a> â€¢ Travemأ¼nde â€¢ Freihand â€¢ freehand

 <b>Please click for the larger image to see all details!</b>

Danke fأ¼r Ihren Besuch, Kommentare und Fav's!
<a rel='noreferrer nofollow'>Thank you for your visit, comments and fav's!</a></a></a></a></a></a>";6;53,957475;10,882536;Braunschweig;Deutschland/Germany, Niedersachsen /Lower Saxony;2016-07-15 21:06:09;9;2;2
32448255627;144107033@N04;1;Aprendiz de fotأ³grafo;La Iruela (Jaأ©n);"La Iruela: es un municipio espaأ±ol al este de la provincia de Jaأ©n, Andalucأ­a. Se encuentra en las faldas de la Sierra de Cazorla, coronando el valle del Guadalquivir.
El castillo medieval de origen almohade, construido sobre cimientos pre-bereberes que se encarama en lo mأ،s alto de la villa constituye uno de los sأ­mbolos mأ،s elocuentes de la comarca asأ­ como las ruinas de la Iglesia de Santo Domingo, renacentista levantada en el interior del recinto del castillo en el siglo XVI.
";64;37,920786;-2,991889;Cأ،diz;Espaأ±a;2015-10-18 12:59:33;NA;3;1
32448272147;55867792@N03;3;NA;NA;NA;0;51,112116;17,029938;NA;NA;2018-10-09 11:44:22;7;3;1
32448273667;55867792@N03;3;NA;NA;NA;0;51,109627;17,031308;NA;NA;2018-10-09 11:05:08;7;3;1
32448830167;13961620@N00;1;Photographer and Writer;NA;آ© Harold Davis;2;48,888383;2,335533;Berkeley, California;USA;2018-10-30 17:00:39;9;3;1
32449225197;12247563@N00;2;Retired;5-32 The Gatehouse;This was added in the late 1200s or early 1300s, and was deliberately blown up by departing government (read: English) troops after the first Jacobite Rising of 1689-90.;0;57,324333;-4,4423;Oakland, CA;USA;2018-09-14 15:38:15;9;2;1
32449523847;113524226@N05;1;NA;NA;<a href='https://youtu.be/CKF8TeK6Byg' rel='noreferrer nofollow'>youtu.be/CKF8TeK6Byg</a>;105;51,815797;5,843427;Nijmegen;The Netherlands;2016-05-31 19:19:32;7;1;2
32449631337;155589534@N03;1;safety;povarovo_1;NA;36;56,032384;37,055865;Krasnoznamensk;Russia;2018-10-12 08:02:07;1;3;1
32449658937;155589534@N03;1;safety;povarovo_6;NA;39;56,032384;37,055865;Krasnoznamensk;Russia;2018-10-12 08:07:03;1;3;1
32449685217;161368871@N05;3;NA;Kenilworth Castle Gardens;NA;0;52,348352;-1,591631;NA;NA;2018-06-13 14:45:07;9;1;1
32449696427;93077615@N00;1;NA;There's a party!!;NA;43;45,464239;9,190449;Rome;Italy;2018-12-05 19:44:00;10;3;2
32449767127;20675126@N00;1;Software Engineer;View from the Castle of the Counts;NA;1;51,057121;3,720638;Irvine, California;United States;2015-07-09 16:02:33;9;2;1
32450300347;118931533@N07;3;NA;P1150703;NA;0;50,434178;18,955267;NA;NA;2018-10-10 15:43:04;7;3;1
32450305617;55293884@N08;1;NA;Italy, Puglia, Lecce;Italie, Pouilles, Lecce, Piazza del duomo; 26-09-2018;5;40,352079;18,168598;Ville-la-Grand;France;2018-09-26 12:58:18;6;3;1
32450421327;89923812@N08;3;NA;Dagens Foto - 16-03-2019;" Blأ¥vandshuk Fyr    
 Blأ¥vands Huk eller Blأ¥vand Fyr er et anduvningsfyr pأ¥ 39 m oprettet i 1900 som erstatning for et vinkelfyr, der var opfأ¸rt pأ¥ en trأ¦bأ¥ke 12 أ¥r tidligere. Fyret har en flammehأ¸jde pأ¥ 55 m og fyrkarakter pأ¥ tre hvide blink hvert 20. sekund.          ";0;55,557147;8,085038;NA;NA;2016-01-01 14:01:36;3;4;1
32450464027;130542797@N07;1;NA;Triumph 2500 S MkII WBF464S;"Car: Triumph 2500 S MkII Estate.
Date of registration: 5th October 1977.
Registration region: Stoke-on-Trent.
Latest recorded mileage: 36,442 (MOT 15th November 2018).

Date taken: 1st April 2018.
Location: Weston-Super-Mare, UK.     
Album: <a href='https://www.flickr.com/photos/130542797@N07/albums/72157692609384801'>Weston-Super-Mare show 2018</a>   ";18;51,343249;-2,981092;NA;UK;2018-04-01 11:02:07;3;1;1
32450471157;52971398@N00;1;Adiestrador de sistemas informأ،ticos;Con luz propia;"La luz del sol atravesando las hojas de los أ،rboles parece que las haga lucir por sأ­ sola.

---
Les Planes d'Hostoles, Girona.";7;42,052655;2,504686;Barcelona;Spain;2018-11-03 11:33:48;10;3;1
32450539257;118931533@N07;3;NA;P1150637;NA;0;50,433276;18,953862;NA;NA;2018-10-10 15:19:40;7;3;1
32450550007;23465276@N04;1;NA;Alquerأ­a de la Sirena en Alfara del Patriarca - Patrimonio Rural Valenciano;"Un Plan Estratأ©gico del Patrimonio Cultural Valenciano 2018-2022 


Es evidente e incuestionable que la actual Direcciأ³n General de Cultura y Patrimonio, a pesar de la falta de personal y financiaciأ³n, realiza un gran  y valiente esfuerzo, en aras a poner orden despuأ©s de dos largas, larguأ­simas y oscuras dأ©cadas de improvisaciones y actuaciones errأ،ticas en los asuntos que afectan Patrimonio Cultural Valenciano. 

Pero a pesar de todos los visibles y sobresalientes esfuerzos que desarrolla Carmen Amoraga y Antonio Bravo al frente de la Direcciأ³n General de Cultura y Patrimonio, debemos indicar que hemos comprobado la falta de un Plan Estratأ©gico a nivel autonأ³mico, un documento bأ،sico que sirva para conocer que bienes existen en nuestro territorio, fijar objetivos concretos, marcar prioridades, establecer criterios pragmأ،ticos y ajustados a la legalidad y a las necesidades detectadas y/o denunciadas. 

Hemos constatado tambiأ©n, despuأ©s de una ardua investigaciأ³n, la falta de Catأ،logos de Bienes y Espacios Protegidos en muchos ayuntamientos, sin olvidar que otros cuentan con documentos desfasados y no ajustados a los criterios establecidos en nuestro ordenamiento jurأ­dico.

Es fundamental antes de emprender cualquier intervenciأ³n, hacer un diagnأ³stico riguroso de que patologأ­as sufre nuestro patrimonio. Y sobre todo saber exactamente que bienes se encuentran o no inventariados. Tambiأ©n es urgente conocer que situaciأ³n tienen en la actualidad, a quiأ©n pertenecen, a que usos se destinan o si se encuentran abandonados... Por eso conviene emprender una revisiأ³n completa del Inventario y exigir a todos los ayuntamientos y resto de instituciones privadas o pأ؛blicas que colaboren en la misiأ³n.

Tambiأ©n hemos comprobado que muchos municipios ignoran cumplir y hacer cumplir ciertas normas legales que son obligatorias, como el deber de conservaciأ³n, contemplado en el Artأ­culo 180 de la LOTUP.

Es preciso advertir que el Plan Estratأ©gico que proponemos no es la panacea para acabar con el deterioro que sufren nuestros bienes culturales, estأ©n o no inventariados. Sin una financiaciأ³n adecuada y sin una concienciaciأ³n de la sociedad, es muy complejo y difأ­cil lograr una progresiva recuperaciأ³n de los bienes que llevan dأ©cadas condenados al abandono y la degradaciأ³n.

Nuestra peticiأ³n es una iniciativa que, obviamente aspira a intentar sensibilizar a los responsables institucionales y a la sociedad, con objeto de marcar unas claras pautas generales y fijar una serie de prioridades sencillas y realizables durante un periodo de 5 aأ±os. Para lograr un cierto أ©xito, es fundamental lograr la complicidad del resto de instituciones y acabar con la imagen de que el patrimonio histأ³rico, artأ­stico... es una tarea para especialistas, para iniciados. 

El problema siempre es obtener la financiaciأ³n. Por eso consideramos que debe ser prioritario que la Administraciأ³n acabe con la moda de crear museos y espacios expositivos de manera indiscriminada. Es el momento oportuno para obtener recursos de los programas europeos existentes, impulsando la creaciأ³n de Escuelas Talleres, ocupacionales... que buena falta hacen a muchos pueblos, a muchos barrios de nuestras ciudades. 

Tampoco podemos olvidar la existencia del famoso 1,5 por ciento cultural, que el Ministerio de Fomento ofrece.

Urge emprender un nuevo camino, pues es evidente los usos sociales, educativos, asistenciales, formativos... que pueden tener ciertos bienes culturales, ciertos conjuntos residenciales e industriales, hoy en situaciأ³n de ruina, por el comportamiento negligente de sus legأ­timos propietarios. 

Somos optimistas, pues sabemos que existe verdadero interأ©s y voluntad por parte de las personas que hoy dirigen la Direcciأ³n General de Cultura y Patrimonio. Por eso nos atrevemos a ofrecer una serie de propuestas, que concretemos en 3 puntos, para que puedan ser evaluadas y debatidas por todos aquellos que manifiesten interأ©s en rescatar nuestros vestigios histأ³ricos, artأ­sticos... 

A continuaciأ³n, y como viene siendo costumbre, transcribimos una de las diversas instancias que hemos cursado a travأ©s de los cauces legalmente establecidos, recalcando que nuestra propuesta de Plan Estratأ©gico del Patrimonio Cultural Valenciano es un simple borrador, estando abierta a cualquier sugerencia, correcciأ³n, ampliaciأ³n... 


Antonio Marأ­n Segovia

ACR CONSTANTأچ LLOMBART


NECESIDAD DE IMPULSAR UN PLAN ESTRATأ‰GICO DEL PATRIMONIO CULTURAL 2018-2022


ANTONIO MARIN SEGOVIA, provisto de DNI: XXXXX, con domicilio a efectos de notificaciones en XXXXXXX VALENCIA, cأ³digo postal XXXX, en nombre propio y en calidad de Secretario-Portavoz de la ACR CONSTANTأچ LLOMBART, ante usted comparece y con el debido respeto y consideraciأ³n

E X P O N E :

Que la protecciأ³n y enriquecimiento de los bienes que integran el Patrimonio Cultural Valenciano constituyen obligaciones fundamentales que vinculan a todos los poderes pأ؛blicos, segأ؛n el mandato contenido en el Art. 46 de la vigente Constituciأ³n Espaأ±ola. Es evidente que esa exigencia se ha de traducir, entre otras medidas, en el establecimiento de un marco jurأ­dico adecuado. En cumplimiento de esa exigencia se dictأ³ la Ley 16/1.985, de 25 de junio, de Patrimonio Histأ³rico Espaأ±ol, y como dice su Exposiciأ³n de Motivos. &quot;Todas las medidas de protecciأ³n que establece sأ³lo cobran sentido si, al final, conducen a que un nأ؛mero cada vez mayor de ciudadanos pueda contemplar y disfrutar las obras que son herencia de la capacidad colectiva de un pueblo. Porque en un Estado democrأ،tico estos bienes deben estar adecuadamente puestos al servicio de la colectividad en el convencimiento de que con su disfrute se facilita el acceso a la cultura y que أ©sta, en definitiva, es camino seguro hacia la libertad de los pueblos&quot;.

Que debe insistirse en un aspecto fundamental: en principio, tanto la Ley Estatal, como las Leyes Autonأ³micas, incluida la Ley Valenciana, imponen a Administraciأ³n los mismos deberes que a los particulares, respecto de los bienes de interأ©s cultural, cuya titularidad ostente, con alguna especialidad, a la que nos referiremos luego. Ahora bien, existen diferencias destacables entre la situaciأ³n de la Administraciأ³n y la de los particulares. La Administraciأ³n se coloca en una posiciأ³n diferente a la de los particulares, pues tiene el deber de fiscalizar y controlar el cumplimiento de los deberes impuestos por las Leyes del Patrimonio cultural. Sin embargo, el Art. 5, 3 de la Ley de Patrimonio Histأ³rico-Artأ­stico Valenciano se cuida de establecer que:

&quot;Todas las personas fأ­sicas y jurأ­dicas estأ،n legitimadas para exigir el cumplimiento de esta Ley ante las administraciones pأ؛blicas de la Comunidad Valenciana. La legitimaciأ³n para el ejercicio de acciones ante los tribunales de justicia se regirأ، por la legislaciأ³n del Estado&quot;. Y, la legislaciأ³n del Estado, en concreto el Art. 8آ؛, 2 L.P. H.E. , afirma. &quot;Serأ، pأ؛blica la acciأ³n para exigir ante los أ³rganos administrativos y los Tribunales Contencioso-Administrativos el cumplimiento de los previsto en esta Ley para la defensa de los bienes integrantes del Patrimonio Histأ³rico-Espaأ±ol&quot;, luego los particulares pueden participar directamente en el control y preservaciأ³n del patrimonio cultural.

Que la Ley 4/1998, del Patrimonio Cultural Valenciano, como todas las demأ،s que versan sobre patrimonio cultural, plantean un problema previo y seguramente inevitable: la excesiva ambiciأ³n, al pretender proteger mأ؛ltiples y diversos objetos, todos de valor cultural. Pero &quot;valor cultural&quot; es un concepto indeterminado e impreciso. En este exceso, respecto de los objetos protegidos, incurren absolutamente todas las Leyes, tanto estatal como autonأ³micas, sobre Patrimonio cultural. Tal vez, ese afأ،n de abarcar demasiado se traduzca en la rotunda ineficacia de las medidas protectoras o en tratamiento desigual a la hora de aplicarla respecto de los particulares, titulares de bienes de interأ©s cultural, lo que puede provocar un cierta &quot;discriminaciأ³n&quot; o, al menos, un cierto &quot;tambaleo&quot; de la seguridad jurأ­dica.

Que el concepto de &quot;bien cultural&quot; es impreciso y en أ©l se pueden comprender objetos muy diversos, conformando una nociأ³n &quot;abierta&quot;, cuyo أ،mbito y contenido evoluciona, adaptأ،ndose a los cambiantes criterios y valoraciones sociales. La calificaciأ³n de un bien como relevante desde el punto de vista cultural responde a criterios extrajurأ­dicos, el Derecho reconoce esa categorأ­a especial de bienes, unos de titularidad pأ؛blica y otros de titularidad privada, enfrentأ،ndose con el problema de construir un concepto unitario, para determinar que bienes son merecedores de especial protecciأ³n, y someterlos a un rأ©gimen jurأ­dico igual en lo esencial, aunque puedan variar las tأ©cnicas de protecciأ³n, en atenciأ³n a la mayor o menor relevancia del bien, lo que condiciona su funciأ³n social (y a su propia naturaleza: muebles, inmuebles, materiales, inmateriales..., pues es evidente que distintas clases bienes no pueden ser protegidos con idأ©nticas tأ©cnicas).

Que segأ؛n la Ley 4/1998, del Patrimonio Cultural Valenciano, los bienes mأ،s relevantes del Patrimonio Histأ³rico existente en la Comunidad Valenciana deberأ،n ser inventariados o declarados de interأ©s cultural.

Que los bienes de mayor interأ©s quedan asأ­ identificados individualmente y sometidos a un rأ©gimen jurأ­dico especial donde se acentأ؛a la protecciأ³n, pues realmente en una Comunidad como la Valenciana, donde existe tal cantidad y variedad de bienes pertenecientes al patrimonio cultural solamente aquellos que sean identificados individualmente pueden ser objeto de tutela eficaz.

Que el marco legal que regula la protecciأ³n del patrimonio, viene definido a partir de lo establecido por los artأ­culos 46; 149.1. 28; y 148 1. 16 de la Constituciأ³n Espaأ±ola de 1978, que, como es sabido, primero obliga a todos los poderes pأ؛blicos a garantizar la conservaciأ³n y promover el enriquecimiento del patrimonio histأ³rico, cultural y artأ­stico de los pueblos de Espaأ±a y de los bienes que lo integran; y a continuaciأ³n, establece un reparto de competencias entre esos poderes pأ؛blicos: al Estado, segأ؛n el Artأ­culo 149.1.28 CE, se le asigna competencia exclusiva en la defensa del patrimonio cultural, artأ­stico y monumental espaأ±ol contra la exportaciأ³n y la expoliaciأ³n, asأ­ como en relaciأ³n a los museos, bibliotecas y archivos de titularidad estatal, salvando la posibilidad de su gestiأ³n por parte de las Comunidades Autأ³nomas. Mientras que a las Comunidades Autأ³nomas se les reconoce competencia exclusiva sobre el Patrimonio Monumental que sea objetos de interأ©s por parte de la misma.

Que para completar el marco jurأ­dico vigente, cabe subrayar que los municipios, constitucionalmente dotados de autonomأ­a para la gestiأ³n de sus respectivos intereses en virtud de lo previsto por el Artأ­culo 137 de la CE, han recibido a travأ©s del Artأ­culo 25.2 e) de la Ley 7/85, de 2 de abril, Reguladora de las Bases del Rأ©gimen Local, competencias en materia de patrimonio histأ³rico artأ­stico, que deberأ،n ejercerse siempre en los tأ©rminos de lo establecido por la legislaciأ³n del Estado y de la legislaciأ³n autonأ³mica.

Que para hacer efectiva la competencia municipal, tanto la legislaciأ³n estatal como autonأ³mica contienen disposiciones que establecen la obligaciأ³n de los ayuntamientos de elaborar Catأ،logos de Bienes y Espacios Protegidos, cuyo alcance y contenido se completa con las previsiones de la legislaciأ³n urbanأ­stica. En el أ،mbito estatal, tan sأ³lo encontramos una referencia normativa en este sentido en la Ley 16/85 que, al regular los bienes declarados de interأ©s cultural en la categorأ­a de Conjunto Histأ³rico, establece en su Art. 21.1 que en los instrumentos de planeamiento deberأ، incluirse su catalogaciأ³n, segأ؛n lo dispuesto en la legislaciأ³n urbanأ­stica. De esta manera, respecto al resto de bienes declarados de interأ©s cultural, no hay referencias al catأ،logo y, en el caso citado, en realidad estأ، remitiأ©ndose a lo dispuesto en la legislaciأ³n urbanأ­stica.

Que la Generalitat Valenciana, tiene el deber y la obligaciأ³n de instar de inmediato, y con carأ،cter URGENTE, a todos los ayuntamientos de la Comunidad Valenciana, a fin de que redacten y/o revisen y entreguen los Catأ،logos de Bienes y Espacios Protegidos en el presente aأ±o, con objeto de de ser analizados y aprobados, tal y como establece nuestro ordenamiento jurأ­dico.

Que el Catأ،logo de Bienes y Espacios Protegidos es uno de los instrumentos de protecciأ³n del patrimonio de una poblaciأ³n, en el que se integra el conjunto de bienes y espacios que por razأ³n de los valores y atributos que reأ؛nen, tanto intrأ­nsecos al bien, como en su referencia al entorno, se consideran merecedores de protecciأ³n.

Que el Catأ،logo de Bienes y Espacios Protegidos tiene por objeto regular la conservaciأ³n, puesta en valor, restauraciأ³n, protecciأ³n, renovaciأ³n y defensa de los bienes y espacios que le confieren a la ciudad su cualidad identitaria como patrimonio cultural y, en concreto, de sus valores patrimoniales, arquitectأ³nicos, tipolأ³gicos, histأ³ricos, urbanos, paisajأ­sticos, arqueolأ³gicos y de significaciأ³n cultural u otros, susceptibles de ser considerados merecedores de tal protecciأ³n.

Que el Catأ،logo de Bienes y Espacios Protegidos contiene la identificaciأ³n de todos los bienes y espacios que van a ser objeto de protecciأ³n y conservaciأ³n, entendiendo por tales, los terrenos, los edificios, las construcciones y los conjuntos de unos y otras, los jardines y los restantes espacios.

Que todo municipio debe tener redactado, aprobado y totalmente actualizado su Catأ،logo de Bienes y Espacios Protegidos antes de que finalice el presente aأ±o 2017, teniendo la Generalitat Valenciana la potestad de sancionar a los ayuntamientos que no hubieran cumplido con sus obligaciones en tiempo y forma.

Que resulta fundamental y urgente por parte de la Generalitat Valenciana, establecer mecanismos que otorguen seguridad jurأ­dica al patrimonio rural, industrial y urbano, siendo necesario que la Administraciأ³n asuma el reto de plantear y asumir su utilidad social, asistencial, educativa y econأ³mica, factores cruciales para llevar a buen tأ©rmino una verdadera estrategia de protecciأ³n y uso del patrimonio a medio y largo plazo.

Que es evidente la falta de un marco presupuestario y de financiaciأ³n favorable, algo que debe obligar a la Generalitat Valenciana, los municipios y las diputaciones al establecimiento de vأ­nculos con fundaciones y actores privados interesados en la recuperaciأ³n y reutilizaciأ³n del abundante legado patrimonial existente en el territorio de la Comunidad Valenciana.

Que consideramos fundamental la necesidad de recurrir a los Fondos de Desarrollo Regional de la Uniأ³n Europea y a otros programas de la Comisiأ³n Europea, dado que en ejercicios anteriores han apostado por convocatorias de proyectos de cooperaciأ³n transnacional con recuperaciأ³n y puesta en valor del patrimonio rural, urbano e industrial como objetivos.

Que la confecciأ³n actualizada de Inventarios de patrimonio, rural, urbano e industrial siguen siendo una asignatura pendiente en la Comunidad Valenciana, debiأ©ndose contar con el concurso y colaboraciأ³n de entidades sin animo de lucro (y que no reciban ningأ؛n tipo de subvenciأ³n o ayuda pأ؛blica), historiadores del arte, sociأ³logos, artistas...

Que existe una inadmisible ausencia de normalizaciأ³n en la labor de documentaciأ³n, inventario y catalogaciأ³n administrativa, asأ­ como una intolerable confusiأ³n en la trascendencia jurأ­dica de estas actuaciones cara a su protecciأ³n. Por ello, conviene aumentar la plantilla de tأ©cnicos cualificados en todas las instituciones pأ؛blicas, impulsأ،ndose sistemأ،ticas y rigurosas campaأ±as didأ،cticas en los medios de comunicaciأ³n y en los todos los centros educativos, a fin de sensibilizar y generar conciencia a la poblaciأ³n sobre la trascendencia e importancia que tiene conocer nuestras huellas y seأ±as histأ³ricas, artأ­sticas, etnolأ³gicas...

Que por otra parte, hay insuficiencia en definir criterios de valoraciأ³n y selecciأ³n de elementos a proteger. Se impone urgentemente fijar objetivos dirigidos al registro, estudio y catalogaciأ³n de los elementos del patrimonio rural, urbano e industrial, en base a la reflexiأ³n e investigaciأ³n sobre su funcionalidad y las contribuciones y aportaciones que pueden y deben hacer en el futuro desarrollo territorial de su entorno.

Que debe tenerse en cuenta que la rehabilitaciأ³n y reutilizaciأ³n de los bienes rurales, industriales, urbanosâ€¦ suponen un claro beneficio para toda la sociedad, al posibilitar la creaciأ³n de Centros de Empleo, Escuelas Talleresâ€¦ que son iniciativas positivas, pues permiten estimular y favorecer la inserciأ³n laboral de numerosas personas.

Que conforme al artأ­culo 180 de la Ley 5/2014 LOTUP, los propietarios de toda clase de terrenos y construcciones deberأ،n destinarlos a usos que no resulten incompatibles con el planeamiento urbanأ­stico y mantenerlos en condiciones de seguridad, salubridad y ornato pأ؛blicos. Quedarأ،n sujetos igualmente al cumplimiento de las normas sobre protecciأ³n del medio ambiente y de los patrimonios arquitectأ³nicos y arqueolأ³gicos y sobre rehabilitaciأ³n urbana.

Que la Generalitat, en colaboraciأ³n con las diputaciones, los ayuntamientos y el Gobierno de Espaأ±a, deben impulsar la redacciأ³n de un Plan Estratأ©gico del Patrimonio Cultural Valenciano, en aras a establecer una serie de objetivos, que permiten la actualizaciأ³n del Inventario de Bienes Culturales en la Comunidad Valenciana, con objeto de permitir la necesaria recuperaciأ³n y reutilizaciأ³n de conjuntos y bienes culturales singulares en un plazo mأ،ximo de 5 aأ±os, siendo prioritario definir y concretar las lأ­neas, planes directores, financiaciأ³n y procedimientos a seguir.

Que ese Plan Estratأ©gico del Patrimonio Cultural Valenciano (2018-2022) debe ser redactado y consensuado antes de que finalice el presente aأ±o, contando con el concurso y colaboraciأ³n activa de aquellas entidades, personas, instituciones, organismosâ€¦ que mأ،s se han significado y se comprometen en la defensa y preservaciأ³n de nuestro legado histأ³rico-artأ­stico.

Por todo ello,

S O L I C I T A :

Que se tenga por admitido el presente escrito y que la Direcciأ³n General de Cultura y Patrimonio, el Ayuntamiento de Valencia, la Diputaciأ³n Provincial de Valencia y el Molt Honorable President de la Generalitat Valenciana, tengan a bien ponerse en contacto y establecer un calendario de trabajo a fin de coordinar e impulsar las siguientes actuaciones e iniciativas:

1.- Redacciأ³n y aprobaciأ³n de un Plan Estratأ©gico del Patrimonio Cultural Valenciano (2018-2022) que cuente con la complicidad y colaboraciأ³n entusiasta de todos las instituciones pأ؛blicas y privadas mأ،s relevantes y destacadas en la defensa de nuestro legado histأ³rico, artأ­stico, ambiental...

2.- Actualizaciأ³n del Inventario del Patrimonio Cultural Valenciano, recabando el concurso y colaboraciأ³n de entidades sin أ،nimo de lucro (y que no reciban subvenciones ni ayudas pأ؛blicas), historiadores del arte, sociأ³logos, artistas, activistas, licenciados en bellas artes...

3.- Revisiأ³n y/o actualizaciأ³n y aprobaciأ³n definitiva de los Catأ،logos de Bienes y Espacios Protegidos en todos y cada uno de los Ayuntamientos que conforman e integran la Comunidad Valenciana.

Que si este أ³rgano no fuera competente, que PROCEDA SIN MأپS DILACIأ“N a dar traslado del presente documento a la autoridad u أ³rgano correspondiente para pronunciarse o resolver sobre todas y cada una de las cuestiones y peticiones planteadas en el mismo, tal y como recoge el Artأ­culo 10. Decisiones sobre competencia de la Ley Orgأ،nica 4/2001, de 12 de noviembre, reguladora del Derecho de Peticiأ³n.


OTROSأچ SOLICITA: que de conformidad con lo que establece el Artأ­culo 11.1 de la Ley Orgأ،nica 4/2001, de 12 de noviembre, reguladora del Derecho de Peticiأ³n, una vez sea admitida a trأ،mite esta peticiأ³n, se conteste y se notifique la contestaciأ³n en la direcciأ³n indicada a los efectos de notificaciones, en el plazo mأ،ximo de tres meses a contar desde la fecha de presentaciأ³n de este escrito, indicأ،ndoles que, en caso de no hacerlo, se formularأ، la pertinente queja ante el Sأ­ndic de Greuges de la Comunitat Valenciana o el Defensor del Pueblo, sin descartar el inicio de acciones judiciales.


Valencia, a 8 de agosto de 2017
ACR CONSTANTأچ LLOMBART


Fdo: Antonio Marأ­n Segovia
Secretario-Portavoz


MOLT HONORABLE PRESIDENT DE LA GENERALITAT VALENCIANA
C/ Caballeros, 2
46001    V A L E N C I A


&quot;No es el patrimonio histأ³rico el que debe enriquecer a la ciudad sino al contrario; es la ciudad la que debe servirlo y establecer la prioridad de su conservaciأ³n e incremento porque lo monumental no se agota en una reiterada contemplaciأ³n material del presente&quot;

&quot;No hay manifestaciأ³n de la cultura mأ،s necesitada de una defensa activa por los ciudadanos que aquella que afecta a sus bienes culturales y a su gestiأ³n, a su incremento y traslado a las generaciones futuras&quot;

&quot;Cuando invertimos grandes sumas de dinero en proyectos descabellados o completamente ruinosos, en los que el gasto previsto o presupuestado se dispara, no existe control de las inversiones o todo se fأ­a a una visiأ³n grandilocuente y equivocada de la cultura, debemos ser conscientes de que condenamos a la ruina pequeأ±as ermitas, templos y edificios medievales, renacentistas, neoclأ،sicos o centenarios, abandonamos ricos yacimientos arqueolأ³gicos al completo olvido, deshacemos valiosos grupos de investigaciأ³n o ignoramos la imprescindible rehabilitaciأ³n o restauraciأ³n de tallas, retablos, lienzos o esculturas en peligro de destrucciأ³n&quot;

&quot;Hubo un tiempo, quizأ، no tan lejano, en el que la ciudad de Granada casi permanecأ­a intacta desde la construcciأ³n de todo un argumentarlo simbأ³lico y monumental forjado desde la antigأ¼edad y que alcanzada el mayor esplendor como una de las cumbres doradas del Renacimiento y como orgullo de la pujante monarquأ­a hispأ،nica. Este legado se mantuvo casi incأ³lume durante siglos, pero los excesos y errores del siglo XX lo convirtieron en una riqueza aislada que perdiأ³ esa trama urbana que lo cohesionaba y explicaba la razأ³n de ser de cada barrio y que la convertأ­a en una urbe legendaria y esquiva que arrebataba el sentido a intelectuales y viajeros que la descubrأ­an como si de un enorme tesoro se tratara&quot;

&quot;No se tutela -en el Cأ³digo Penal- el Patrimonio Histأ³rico o Cultural como una simple propiedad -cosa que indudablemente es-, sino como una especie de propiedad colectiva o comأ؛n que corresponde a los ciudadanos y que se encuentra provisionalmente depositada en manos de las autoridades culturales, quienes deben con su actuaciأ³n administrativa, preservarla, acrecentarla, cuidarla, conservarla en disposiciأ³n de ser disfrutada pacأ­ficamente por la colectividad y transmitirla en buen estado a las generaciones futuras&quot;.


Jesأ؛s Garcأ­a Calderأ³n


Ex Fiscal Superior de Andalucأ­a y director de la Academia de Bellas Artes ";0;39,530808;-0,384198;NA;NA;2017-06-01 13:01:04;9;1;1
32450575687;35884794@N04;1;NA;Great Langdale;The head of Great Langdale taking in the fells of Pike O'Blisco, Crinkle Crags and Bowfell. Seen from Lingmoor Fell.;33;54,435881;-3,083319;Chesterfield;GB;2018-10-10 09:27:44;NA;3;1
32450576627;39839593@N00;1;NA;London 2018 â€“ There are those who wait and there are those who cross the road;NA;0;51,507869;-0,127045;Leiden;the Netherlands;2018-12-10 11:51:42;9;3;1
32450597167;52996072@N04;3;NA;Fiddles, Violas, etc. [Necked Box Lutes played with a Bow or Beaters] 30: Baritone Violin (of Baltazar Montanaro);"16th January 2018 at the Green Note, London NW1 (I Fratelli Tarzanelli gig).

The Baritone Violin is the name given to several different instruments wich revive ones played in the 15th and 16th centuries before disappearing. One is the the third largest member of the violin octet family of instruments, devised by Carleen Hutchins and others in the 1960s. This has the same tuning as a cello and its size is between that and a double bass. Another is a standard sized violin tuned an octave below the conventional violin tuning (usually using heavy gauge strings). Origiinaly played on electric violins manufactured by Barcus Berry, it is associated with Jazz and Newgrass performers from the 1970s onwards, especially Darol Anger.

This instrument is quite different and was made by Andrأ© Sakellarides of Marseille. It is the size of a big viola.

Baritone Violins are assigned the number 321.322-71 in the Hornbostel-Sachs classification of musical instruments (<a rel='noreferrer nofollow'> <a href='http://en.wikipedia.org/wiki/Hornbostel-Sachs'>en.wikipedia.org/wiki/Hornbostel-Sachs</a> </a>), indicating
3 = Chordophone. Instruments where the sound is primarily produced by the vibration of a string or strings that are stretched between fixed points.
32 = Composite Chordophone. Acoustic and electro-acoustic instruments which have a resonator as an integral part of the instrument, and solid-body electric chordophones.
321 = Lutes. Instruments where the plane of the strings runs parallel with the resonatorâ€™s surface.
321.3 = Handle Lutes. Instruments in which the string bearer is a plain handle.
321.32 = Necked Lutes. Instrument in which the handle is attached to, or carved from, the resonator, like a neck
321.322 = Necked Box Lutes. Instruments in which the resonator is built up from wood.
321.322-7 = Instruments where the strings are vibrated by bowing.
321.322-71 = Instruments where the strings vibrated using a bow.
";0;51,537356;-0,145933;London;NA;2018-01-16 20:46:30;9;4;2
32450602467;82404722@N05;1;Teacher in primary education;2018-07-07; 0014. SHM loc 30 en 7742 Bello. Bello Festival, 50 jaar SHM. Hoorn.;"In 2018 bestond de Stoomtram Hoorn Medemblik (SHM) al weer 50 jaar. Het gehele jaar waren er diverse festiviteiten, waarvan het Bello festival er أ©أ©n was. Het was al weer een tijdje geleden dat we bij de SHM waren langs geweest. Vlak voor het festival kwam ook de 6513 onder stoom en nu de SSN met de 01 1075 en 65 018 ook pendelritten verzorgde tussen Hoorn en Enkhuizen, moest daar zeker een bezoekje gebracht worden. Het was ook de eerste keer dat mijn vader na ernstige langdurige ziekte weer eens mee op pad kon. Het was schitterend weer en er waren weer vele mooie motieven. Dus we hebben ons met zijn drietjes (mijn vader, mijn zoon en ik) uitstekend vermaakt.

Im Jahr 2018 gab es bereits seit 50 Jahren die Dampfbahn Hoorn Medemblik (SHM). Das ganze Jahr أ¼ber fanden verschiedene Festlichkeiten statt, darunter das Bello-Festival. Es war schon eine Weile her, seit wir SHM besucht hatten. Kurz vor dem Festival stand auch die 6513 unter Dampf und nun, da die SSN mit der 01 1075 und 65 018 auch Pendelfahrten zwischen Hoorn und Enkhuizen anbot, sollte ein Besuch dort sicherlich gemacht werden. Es war auch das erste Mal, dass mein Vater nach lأ¤ngerer schwerer Krankheit wieder mitgehen konnte. Das Wetter war wunderschأ¶n und es gab viele schأ¶ne Motive. Wir drei (mein Vater, mein Sohn und ich) hatten also eine tolle Zeit.

In 2018, the Hoorn Medemblik Steam Tram (SHM) had already been in existence for 50 years. There were various festivities throughout the year, of which the Bello festival was one. It had been a while since we had visited the SHM. Just before the festival, the 6513 also came under steam and now that the SSN with the 01 1075 and 65 018 also provided shuttle rides between Hoorn and Enkhuizen, a visit should certainly be made there. It was also the first time that my father was able to go out again after a serious long-term illness. The weather was beautiful and there were many beautiful motifs. So the three of us (my father, my son and I) had a great time.";7;52,64528;5,056307;Leidschendam;The Netherlands;2018-07-07 08:31:21;9;2;1
32450604347;82404722@N05;1;Teacher in primary education;2018-07-07; 0012. SSN 01 1075 en 65 018. Bello Festival, 50 jaar SHM. Hoorn;"In 2018 bestond de Stoomtram Hoorn Medemblik (SHM) al weer 50 jaar. Het gehele jaar waren er diverse festiviteiten, waarvan het Bello festival er أ©أ©n was. Het was al weer een tijdje geleden dat we bij de SHM waren langs geweest. Vlak voor het festival kwam ook de 6513 onder stoom en nu de SSN met de 01 1075 en 65 018 ook pendelritten verzorgde tussen Hoorn en Enkhuizen, moest daar zeker een bezoekje gebracht worden. Het was ook de eerste keer dat mijn vader na ernstige langdurige ziekte weer eens mee op pad kon. Het was schitterend weer en er waren weer vele mooie motieven. Dus we hebben ons met zijn drietjes (mijn vader, mijn zoon en ik) uitstekend vermaakt.

Im Jahr 2018 gab es bereits seit 50 Jahren die Dampfbahn Hoorn Medemblik (SHM). Das ganze Jahr أ¼ber fanden verschiedene Festlichkeiten statt, darunter das Bello-Festival. Es war schon eine Weile her, seit wir SHM besucht hatten. Kurz vor dem Festival stand auch die 6513 unter Dampf und nun, da die SSN mit der 01 1075 und 65 018 auch Pendelfahrten zwischen Hoorn und Enkhuizen anbot, sollte ein Besuch dort sicherlich gemacht werden. Es war auch das erste Mal, dass mein Vater nach lأ¤ngerer schwerer Krankheit wieder mitgehen konnte. Das Wetter war wunderschأ¶n und es gab viele schأ¶ne Motive. Wir drei (mein Vater, mein Sohn und ich) hatten also eine tolle Zeit.

In 2018, the Hoorn Medemblik Steam Tram (SHM) had already been in existence for 50 years. There were various festivities throughout the year, of which the Bello festival was one. It had been a while since we had visited the SHM. Just before the festival, the 6513 also came under steam and now that the SSN with the 01 1075 and 65 018 also provided shuttle rides between Hoorn and Enkhuizen, a visit should certainly be made there. It was also the first time that my father was able to go out again after a serious long-term illness. The weather was beautiful and there were many beautiful motifs. So the three of us (my father, my son and I) had a great time.";9;52,645605;5,054268;Leidschendam;The Netherlands;2018-07-07 08:24:51;9;2;1
32450606897;135605647@N08;1;NA;Chambre de Nicolas Fouquet;"Cette chambre أ  coucher oأ¹ Fouquet a vأ©cu ses derniأ¨res nuits de libertأ© a conservأ© son dأ©cor malgrأ© les goأ»ts changeants des siأ¨cles. Les fenأھtres ont أ©tأ© regarnies de verre et de plomb comme au XVIIe siأ¨cle. Le plafond tout entier peint par Le Brun pour son protecteur, prأ©sente une trأ¨s riche composition mythologique autour d'un Apollon central. Au mur sont pendues 5 tapisseries de la sأ©rie des Mois d'aprأ¨s des cartons de Lucas de Leyde. Ces tapisseries sont la copie d'une tenture originale que Fouquet avait choisie pour sa chambre et que le Roi avait saisie pour la placer dans ses collections. Cette copie fut exأ©cutأ©e pour le Comte de Toulouse, fils lأ©gitimأ© de Louis XIV et la tenture originale fut ultأ©rieurement dأ©truite pour en rأ©cupأ©rer les fils d'or et d'argent.
";3;48,565981;2,714138;Lille;France;2018-08-23 14:45:30;9;2;1
32450609587;52996072@N04;3;NA;Fiddles, Violas, etc. [Necked Box Lutes played with a Bow or Beaters] 31: Phonofiddle (of Adam Bushell);"9th December 2017 at the Calthorpe Arms, London WC1 (Duck Soup gig).

The Phonofiddle is a violin with a metal gramophone-type sound-box inserted into the body to increase the volume. The one string instrument was copyrighted by Arthur Thomas Howson of London in 1906. It was inspired by the Strohl violin which had four or six strings and an external aluminium diaphragm which had been invented the previous decade.

Phonofiddles are assigned the number 321.322-71 in the Hornbostel-Sachs classification of musical instruments (<a rel='noreferrer nofollow'> <a href='http://en.wikipedia.org/wiki/Hornbostel-Sachs'>en.wikipedia.org/wiki/Hornbostel-Sachs</a> </a>), indicating
3 = Chordophone. Instruments where the sound is primarily produced by the vibration of a string or strings that are stretched between fixed points.
32 = Composite Chordophone. Acoustic and electro-acoustic instruments which have a resonator as an integral part of the instrument, and solid-body electric chordophones.
321 = Lutes. Instruments where the plane of the strings runs parallel with the resonatorâ€™s surface.
321.3 = Handle Lutes. Instruments in which the string bearer is a plain handle.
321.32 = Necked Lutes. Instrument in which the handle is attached to, or carved from, the resonator, like a neck
321.322 = Necked Box Lutes. Instruments in which the resonator is built up from wood.
321.322-7 = Instruments where the strings are vibrated by bowing.
321.322-71 = Instruments where the strings vibrated using a bow.
";0;51,524842;-0,116031;London;NA;2017-12-09 23:03:36;1;3;2
32450610807;52996072@N04;3;NA;Fiddles, Violas, etc. [Necked Box Lutes played with a Bow or Beaters] 32: Phonofiddle (of Adam Bushell);"9th December 2017 at the Calthorpe Arms, London WC1 (Duck Soup gig).

The Phonofiddle is a violin with a metal gramophone-type sound-box inserted into the body to increase the volume. The one string instrument was copyrighted by Arthur Thomas Howson of London in 1906. It was inspired by the Strohl violin which had four or six strings and an external aluminium diaphragm which had been invented the previous decade.

Phonofiddles are assigned the number 321.322-71 in the Hornbostel-Sachs classification of musical instruments (<a rel='noreferrer nofollow'> <a href='http://en.wikipedia.org/wiki/Hornbostel-Sachs'>en.wikipedia.org/wiki/Hornbostel-Sachs</a> </a>), indicating
3 = Chordophone. Instruments where the sound is primarily produced by the vibration of a string or strings that are stretched between fixed points.
32 = Composite Chordophone. Acoustic and electro-acoustic instruments which have a resonator as an integral part of the instrument, and solid-body electric chordophones.
321 = Lutes. Instruments where the plane of the strings runs parallel with the resonatorâ€™s surface.
321.3 = Handle Lutes. Instruments in which the string bearer is a plain handle.
321.32 = Necked Lutes. Instrument in which the handle is attached to, or carved from, the resonator, like a neck
321.322 = Necked Box Lutes. Instruments in which the resonator is built up from wood.
321.322-7 = Instruments where the strings are vibrated by bowing.
321.322-71 = Instruments where the strings vibrated using a bow.
";0;51,524842;-0,116031;London;NA;2017-12-09 23:02:57;1;3;2
32450619067;62973218@N02;1;NA;Blending In;Waiting for the lift/elevator/hiss in the Stockholm Tunnelbana;38;59,325048;18,070711;NA;NA;2018-07-27 13:13:39;9;2;1
32450620077;62973218@N02;1;NA;28 Through Alfama;Lisbonâ€™s most famous tram.;78;38,713492;-9,130405;NA;NA;2018-10-26 12:48:49;9;3;1
;;;;;;;;;;;;;;
32450677767;75122977@N05;1;NA;Grey heron, at Erskine, Scotland.;NA;13;55,911152;-4,452295;NA;SCOTLAND;2018-09-05 14:33:43;9;2;1
32450680617;13073933@N07;1;NA;IMG_5691_2_3_P2a_700b;The giant aquarium which is the centrepiece at the Aviapark (ذ ذ¦ ذگذ²ذ¸ذ°ذ؟ذ°ر€ذ؛), shopping mall in Moscow;12;55,790142;37,531614;NA;England;2018-09-27 14:23:49;6;3;1
32450685897;8721758@N06;1;IT infrastructure;Firon Harbour, Santorini;"Santorini is one of the Cyclades islands in the Aegean Sea. It was devastated by a volcanic eruption in the 16th century BC, forever shaping its rugged landscape. The whitewashed, cubiform houses of its 2 principal towns, Fira and Oia, cling to cliffs above an underwater caldera (crater). They overlook the sea, small islands to the west and beaches made up of black, red and white lava pebbles.

Akrotiri, a Bronze Age settlement preserved under ash from the eruption, provides a frozen-in-time glimpse into Minoan life. The ruins of Ancient Thera lie on a dramatic bluff that drops to the sea on 3 sides. Fira, the island's commercial heart, has the Archaeological Museum of Thera and boutique shops. It also has a lively bar scene and tavernas serving local grilled seafood and dry white wine, made from the Assyrtiko grape. Oia is famous for sunsets over its old fortress [Santorini Google Travel]
";7;36,418055;25,427777;Melbourne;Australia;2017-03-19 17:04:44;9;4;2
32450798787;145428135@N05;1;Lawyer;Eliki, Egio, 2018;<a href='https://babiskavvadias.myportfolio.com/countryside' rel='noreferrer nofollow'>babiskavvadias.myportfolio.com/countryside</a>;54;38,219641;22,122413;Egio;Greece;2018-12-31 22:12:42;NA;4;2
32450839667;8114397@N03;1;NA;NA;NA;13;55,361666;-3,461389;Manchester;England;2018-11-18 12:39:20;NA;3;1
32450843597;45328076@N06;0;NA;Mermaid;"Mermaid, Optocht Pinmaekers, Nederweert, Netherlands, 2019

V.V. ut zwe-jleecht
Saame in ut ongerwaterparadieأ«s zeen vae op zeuk naor unne schoeأ«ne prieأ«s";15;51,282932;5,75325;NA;Netherlands;2018-03-04 15:57:24;7;4;1
32450862427;96186980@N02;1;La Fotografأ­a;PiPo-25055rl;NA;0;37,328591;-5,842873;Minas de Riotinto;Espaأ±a;2017-03-13 15:40:55;9;4;1
32450863577;96186980@N02;1;La Fotografأ­a;PiPo-24980rl;NA;0;37,328313;-5,843684;Minas de Riotinto;Espaأ±a;2017-03-13 14:27:39;9;4;1
32450863697;96186980@N02;1;La Fotografأ­a;PiPo-24965rl;NA;0;37,328775;-5,842895;Minas de Riotinto;Espaأ±a;2017-03-13 14:00:41;9;4;1
32450913567;143860358@N06;1;Zahntechniker;the Future will be the same;The human will not change;4;51,233119;7,066252;Wuppertal;Germany;2017-05-21 22:31:44;9;1;2
32450917227;96186980@N02;1;La Fotografأ­a;PiPo--30913rl;NA;0;37,417966;-5,871187;Minas de Riotinto;Espaأ±a;2017-05-15 16:15:09;1;1;1
32450950637;96186980@N02;1;La Fotografأ­a;PiPo-23699rl;NA;0;37,934222;-6,58082;Minas de Riotinto;Espaأ±a;2017-02-08 11:29:32;NA;4;1
32450950917;96186980@N02;1;La Fotografأ­a;PiPo-23795rl;NA;0;37,936397;-6,580612;Minas de Riotinto;Espaأ±a;2017-02-08 13:02:43;NA;4;1
32450951007;96186980@N02;1;La Fotografأ­a;PiPo-23786rl;NA;0;37,936261;-6,580756;Minas de Riotinto;Espaأ±a;2017-02-08 12:58:37;NA;4;1
32450951097;96186980@N02;1;La Fotografأ­a;PiPo-23779rl;NA;0;37,936283;-6,580564;Minas de Riotinto;Espaأ±a;2017-02-08 12:47:31;NA;4;1
32450951237;96186980@N02;1;La Fotografأ­a;PiPo-23764rl;NA;0;37,936086;-6,580848;Minas de Riotinto;Espaأ±a;2017-02-08 12:37:16;NA;4;1
32450951417;96186980@N02;1;La Fotografأ­a;PiPo-23751rl;NA;0;37,936161;-6,580906;Minas de Riotinto;Espaأ±a;2017-02-08 12:24:13;NA;4;1
32450951477;96186980@N02;1;La Fotografأ­a;PiPo-23750rl;NA;0;37,936177;-6,58095;Minas de Riotinto;Espaأ±a;2017-02-08 12:23:33;NA;4;1
32450951527;96186980@N02;1;La Fotografأ­a;PiPo-23745rl;NA;0;37,936063;-6,582434;Minas de Riotinto;Espaأ±a;2017-02-08 12:09:11;NA;4;1
32451034137;164460791@N07;3;NA;Chaud devant - Hot in front;NA;0;48,469869;-2,525246;NA;NA;2017-09-17 15:40:42;9;2;1
32451082597;76382367@N04;1;NA;Cityscape Rome;Rome from Piazza Giuseppe Garibaldi;29;41,899355;12,472886;Barcelona;Spain;2018-11-16 11:36:16;9;3;1
32451125307;78897875@N04;1;NA;Club Med 2;"Navire de croisiأ¨re.
Goأ©lette أ  5 mأ¢ts أ  voiles d'أ©tai.
Cruise ship.
Schooner at five-masted to staysails";3;48,350994;-4,570185;NA;NA;2018-11-02 15:08:05;7;3;1
32451199667;98942020@N00;1;drifter;180922-9071-XM1.JPG;180922-9071-xm1.Raf;0;46,000044;0,322969;NA;NA;2018-09-22 18:54:47;9;2;2
32451215547;98942020@N00;1;drifter;180922-9073-XM1.JPG;180922-9073-xm1.Raf;1;46,000127;0,324088;NA;NA;2018-09-22 19:04:00;9;2;2
32451245257;98942020@N00;1;drifter;180923-0185-MAVICP-HDR.JPG;180923-0185-mavicp-hdr.Dng;0;45,937363;0,643266;NA;NA;2018-09-23 12:02:11;8;3;1
32451266027;98942020@N00;1;drifter;180923-0216-MAVICP-HDR.JPG;180923-0216-mavicp-hdr.Dng;1;45,93838;0,644016;NA;NA;2018-09-23 12:04:34;8;3;1
32451280737;98942020@N00;1;drifter;180923-0237-MAVICP-HDR.JPG;180923-0237-mavicp-hdr.Dng;5;45,937022;0,644313;NA;NA;2018-09-23 12:08:42;8;3;1
32451376987;142895580@N08;3;NA;754 025-5;Santok-Wawrأ³w 05.08.2017 | Wynajmowany od Ceskich Drahأ³w przez PKP Intercity Nurek mija sإ‚ynny motyw z Santockich Gأ³rek prowadzؤ…c pociؤ…g TLK &quot;Warta&quot; rel. Warszawa Wschodnia-Gorzأ³w Wielkopolski Wschodni.;13;52,733667;15,390043;NA;NA;2017-08-05 13:33:28;9;2;1
32451412847;39227683@N07;1;Webmaster;Les alignements du Moulin أ  Saint-Just - Ille-et-Vilaine - 02 Septembre 2018 - 12;Tout est dit...;0;47,764739;-1,974363;Rennes;France;2018-09-02 10:46:54;1;2;1
32451419077;39227683@N07;1;Webmaster;Les alignements du Moulin أ  Saint-Just - Ille-et-Vilaine - 02 Septembre 2018 - 10;"Il y a beaucoup d'أ©trangetأ©s dans les vieilles pierres de Saint-Just... Notamment celui-ci, le dernier de la file tout أ  l'ouest qui est particuliأ¨rement remarquable !
Deux mأ¨tres cinquante de haut, soit une taille respectable ! Tout en schiste rouge striأ©, dأ©formأ© par le cours des temps gأ©ologiques : il n'a pas أ©tait choisi au hasard... En lui, c'est comme si la vie s'أ©tait figأ©e pour toujours... pour notre regard أ©bahi !";1;47,764739;-1,974363;Rennes;France;2018-09-02 10:48:30;1;2;1
32451460447;12973353@N02;3;NA;Canal grande;Trieste, Italia;112;45,652069;13,773247;Paris;NA;2018-07-15 10:27:39;9;2;1
32451489807;145361631@N02;3;NA;أ–GEG: Rangierlok 'Pauli' im Lokpark Ampflwang;"C-dh, Henschel 1961/30388, Typ: DH 360 Ca
1961 Auslieferung an DHHU - Dortmund-Hأ¶rder Hأ¼ttenunion AG, Dortmund als &quot;133&quot;, schmales Fأ¼hrerhaus wegen Profileinschrأ¤nkungen im Stahlwerk
196x Leistungssteigerung auf 500 PS (Turboaufladung Bauart BBC) 
01.01.1966 an Hoesch Hأ¼ttenwerke AG, Dortmund als &quot;502&quot; 
01.01.1980 an DE - Dortmunder Eisenbahn GmbH als &quot;502&quot; 
1987 an MD Papier GmbH, Werk Plattling als &quot;3&quot; 
.10.2002 Abstellung 
200x an أ–GEG";3;48,089066;13,561946;NA;NA;2017-10-08 16:17:16;3;3;1
32451499867;142895580@N08;3;NA;Ol49-69;Belؤ™cin Wielkopolski 28.04.2018 | Jedna z Wolsztyإ„skich Oelek pokonuje szlak Stefanowo-Tuchorza z pociؤ…giem specjalnym &quot;Stefan&quot; rel. Stefanowo-Wolsztyn zorganizowanym przez Turkol.;10;52,198269;16,013238;NA;NA;2018-04-28 13:13:49;9;1;1
32451548527;52559257@N02;1;NA;34818;"Wainfleet an ancient port and market town in East Lindsey, Lincolnshire. 

The name &quot;Wainfleet&quot; is derived from Wegn fleot, a stream that can be crossed by a wagon (compare with 'wainwright', a maker of wagons). The town stands on or near the former Roman settlement of Vainona. Two tumuli, one to the north and one to the south of the town, are of unknown origin, although it has been suggested that they could be Viking or Roman. A number of coins from the period have been found in the vicinity. In Domesday, Wainfleet is referred to as 'Wenflet'.

The parish church of All Saints was built in 1820-21 following the demolition of a previous medieval church of the same dedication, using part of the old church's material. A further church, St Thomas, had been destroyed by this time. During the demolition of All Saints the tomb of Richard Patten, father of William of Waynflete, was broken up but was later restored within Waynflete's Magdalen College Chapel, Oxford.

William of Waynflete founded the town's Magdalen College School in 1484 and obtained for the town a charter of incorporation in 1457. The school building is Grade I listed and houses a museum.

In 1847 Barkham Street, a 'London-style' terrace was commissioned by Bethlem Hospital and built to the design of Sydney Smirke and to similar specifications as other Bethlem terraces in Southwark, London.

The Market Place has two Grade II listed structures, a clock tower erected in 1899, and a 15th-century limestone Buttercross (set on three steps and topped with a 19th-century finial and weathervane), from which John Wesley preached.

The town is notable for Batemans Brewery; the brewery building incorporates the Georgian Salem House and a former corn mill, Salem Bridge Mill. Public houses in Wainfleet are the Woolpack Hotel, Royal Oak, and the Red Lion on High Street. Former pubs included the Jolly Sailor (St Johns Street) and the Angel (High Street).
";5;53,106586;0,237136;NA;NA;2017-01-02 11:37:45;6;4;1
32451565257;54224393@N00;1;Eu nأ£o faأ§o nada, sأ³ aproveito a vida!!  /  I do nothing just enjoy life!;AIRBUS A319 (EO-LQQ) EASYJET | LISBOA | LIS;NA;6;38,766214;-9,147384;WORLDWIDE;NA;2018-08-17 12:33:51;10;2;1
32451565577;46839988@N04;1;NA;St. Oswald, Dأ¼rrenried;"Eine barocke Statue des Brأ¼ckenheiligen Johannes Nepomuk auf dem Weg vom Dorf zur Kirche auf der Brأ¼cke أ¼ber den Graben.

<a href='https://de.wikipedia.org/wiki/Dأ¼rrenried' rel='noreferrer nofollow'>de.wikipedia.org/wiki/Dأ¼rrenried</a>
<a href='https://de.wikipedia.org/wiki/Johannes_Nepomuk' rel='noreferrer nofollow'>de.wikipedia.org/wiki/Johannes_Nepomuk</a>";3;50,218792;10,742686;Unterfranken, Bayern;Deutschland;2018-05-12 14:41:27;1;1;1
32451565827;46839988@N04;1;NA;St. Oswald, Dأ¼rrenried;"Auf dem Vorplatz zur Kirche findet man diesen Brunnen mit alten Brunnentrأ¶gen. Das Wasser flieأںt in den umgebenden Graben ab. Sehr schأ¶n angelegt.

<a href='https://de.wikipedia.org/wiki/Dأ¼rrenried' rel='noreferrer nofollow'>de.wikipedia.org/wiki/Dأ¼rrenried</a>";5;50,218792;10,742686;Unterfranken, Bayern;Deutschland;2018-05-12 14:40:59;1;1;1
32451573527;54224393@N00;1;Eu nأ£o faأ§o nada, sأ³ aproveito a vida!!  /  I do nothing just enjoy life!;EMBRAER 190 (EC-KYO) AIR EUROPA | LISBOA | LIS;NA;6;38,766214;-9,147384;WORLDWIDE;NA;2018-08-17 13:02:57;10;2;1
32451574087;54224393@N00;1;Eu nأ£o faأ§o nada, sأ³ aproveito a vida!!  /  I do nothing just enjoy life!;ATR72-600 TAP EXPRESS | LISBOA | LIS;NA;6;38,766214;-9,147384;WORLDWIDE;NA;2018-08-17 14:03:31;10;2;1
32451596007;52559257@N02;1;NA;34802;"The Grade I Listed Wells Cathedral (Officially named Cathedral Church of Saint Andrew) in Wells, Somerset.

The earliest remains of a building on the site are of a late Roman mausoleum, identified during excavations in 1980. An abbey church was built in Wells in 705 by Aldhelm, first bishop of the newly established Diocese of Sherborne during the reign of King Ine of Wessex. It was dedicated to Saint Andrew and stood at the present site of the cathedral's cloisters, where some excavated remains can be seen. The baptismal font in the cathedral's south transept is from this church and is the oldest part of the present building. In 766 Cynewulf, King of Wessex, signed a charter endowing the church with eleven hides of land. In 909 the seat of the diocese was moved from Sherborne to Wells.

The first Bishop of Wells was Athelm (909), who crowned King أ†thelstan. Athelm and his nephew Dunstan both became Archbishops of Canterbury. During this period a choir of boys was established to sing the liturgy. Wells Cathedral School, which was established to educate these choir boys, dates its foundation to this point. Following the Norman Conquest, Bishop John de Villula moved the seat of the bishop from Wells to Bath in 1090. The church at Wells, no longer a cathedral, had a college of secular clergy. 

The cathedral is thought to have been conceived and commenced in about 1175 by Bishop Reginald Fitz Jocelin, who died in 1191. Although it is clear from its size that, from the outset, the church was planned to be the cathedral of the diocese, the seat of the bishop moved between Wells and the abbeys of Glastonbury and Bath, before settling at Wells. In 1197 Bishop Reginald's successor, Bishop Savaric FitzGeldewin, with the approval of Pope Celestine III, officially moved his seat to Glastonbury Abbey. The title of Bishop of Bath and Glastonbury was used until the Glastonbury claim was abandoned in 1219.

Bishop Savaric's successor, Jocelin of Wells, again moved the bishop's seat to Bath Abbey, with the title Bishop of Bath. Jocelin was a brother of Bishop Hugh II of Lincoln and was present at the signing of the Magna Carta. Bishop Jocelin continued the building campaign begun by Bishop Reginald and was responsible for the Bishop's Palace, the choristers' school, a grammar school, a hospital for travellers and a chapel. In 1245 the ongoing dispute over the title of the bishop was resolved by a ruling of Pope Innocent IV who established the title as the &quot;Bishop of Bath and Wells&quot;, as it has remained until this day, with Wells as the principal seat of the bishop. 

The building programme, begun by Bishop Reginald Fitz Jocelin in the 12th century, continued under Jocelin of Wells, who was a canon from 1200, then bishop from 1206. It was designed in the new style with pointed arches, later known as Gothic, and which was introduced at about the same time at Canterbury Cathedral. Work was halted between 1209 and 1213 when King John was excommunicated and Bishop Jocelin was in exile, but the main parts of the church were complete by the time of the dedication by Bishop Jocelin in 1239.

By the time the cathedral, including the chapter house, was finished in 1306, it was already too small for the developing liturgy, and unable to accommodate increasingly grand processions of clergy. Bishop John Droxford initiated another phase of building under master mason Thomas of Whitney, during which the central tower was heightened and an eight-sided Lady chapel, completed by 1326, was added at the east end. Bishop Ralph of Shrewsbury followed, continuing the eastward extension of the choir and retrochoir beyond. He oversaw the building of Vicars' Close and the Vicars' Hall, to give the men who were employed to sing in the choir a secure place to live and dine, away from the town and its temptations. He had an uneasy relationship with the citizens of Wells, partly because of his imposition of taxes, and he surrounded his palace with crenellated walls, a moat and a drawbridge. 
";3;51,210533;-2,643323;NA;NA;2015-06-22 12:56:22;3;2;1
32451596817;52559257@N02;1;NA;34801;"The Grade I Listed Wells Cathedral (Officially named Cathedral Church of Saint Andrew) in Wells, Somerset.

The earliest remains of a building on the site are of a late Roman mausoleum, identified during excavations in 1980. An abbey church was built in Wells in 705 by Aldhelm, first bishop of the newly established Diocese of Sherborne during the reign of King Ine of Wessex. It was dedicated to Saint Andrew and stood at the present site of the cathedral's cloisters, where some excavated remains can be seen. The baptismal font in the cathedral's south transept is from this church and is the oldest part of the present building. In 766 Cynewulf, King of Wessex, signed a charter endowing the church with eleven hides of land. In 909 the seat of the diocese was moved from Sherborne to Wells.

The first Bishop of Wells was Athelm (909), who crowned King أ†thelstan. Athelm and his nephew Dunstan both became Archbishops of Canterbury. During this period a choir of boys was established to sing the liturgy. Wells Cathedral School, which was established to educate these choir boys, dates its foundation to this point. Following the Norman Conquest, Bishop John de Villula moved the seat of the bishop from Wells to Bath in 1090. The church at Wells, no longer a cathedral, had a college of secular clergy. 

The cathedral is thought to have been conceived and commenced in about 1175 by Bishop Reginald Fitz Jocelin, who died in 1191. Although it is clear from its size that, from the outset, the church was planned to be the cathedral of the diocese, the seat of the bishop moved between Wells and the abbeys of Glastonbury and Bath, before settling at Wells. In 1197 Bishop Reginald's successor, Bishop Savaric FitzGeldewin, with the approval of Pope Celestine III, officially moved his seat to Glastonbury Abbey. The title of Bishop of Bath and Glastonbury was used until the Glastonbury claim was abandoned in 1219.

Bishop Savaric's successor, Jocelin of Wells, again moved the bishop's seat to Bath Abbey, with the title Bishop of Bath. Jocelin was a brother of Bishop Hugh II of Lincoln and was present at the signing of the Magna Carta. Bishop Jocelin continued the building campaign begun by Bishop Reginald and was responsible for the Bishop's Palace, the choristers' school, a grammar school, a hospital for travellers and a chapel. In 1245 the ongoing dispute over the title of the bishop was resolved by a ruling of Pope Innocent IV who established the title as the &quot;Bishop of Bath and Wells&quot;, as it has remained until this day, with Wells as the principal seat of the bishop. 

The building programme, begun by Bishop Reginald Fitz Jocelin in the 12th century, continued under Jocelin of Wells, who was a canon from 1200, then bishop from 1206. It was designed in the new style with pointed arches, later known as Gothic, and which was introduced at about the same time at Canterbury Cathedral. Work was halted between 1209 and 1213 when King John was excommunicated and Bishop Jocelin was in exile, but the main parts of the church were complete by the time of the dedication by Bishop Jocelin in 1239.

By the time the cathedral, including the chapter house, was finished in 1306, it was already too small for the developing liturgy, and unable to accommodate increasingly grand processions of clergy. Bishop John Droxford initiated another phase of building under master mason Thomas of Whitney, during which the central tower was heightened and an eight-sided Lady chapel, completed by 1326, was added at the east end. Bishop Ralph of Shrewsbury followed, continuing the eastward extension of the choir and retrochoir beyond. He oversaw the building of Vicars' Close and the Vicars' Hall, to give the men who were employed to sing in the choir a secure place to live and dine, away from the town and its temptations. He had an uneasy relationship with the citizens of Wells, partly because of his imposition of taxes, and he surrounded his palace with crenellated walls, a moat and a drawbridge. 
";6;51,210425;-2,643689;NA;NA;2015-06-22 12:50:34;3;2;1
32451653657;152085783@N04;3;NA;Ogston 2018-22;NA;0;53,130635;-1,422171;NA;NA;2018-09-01 17:09:30;9;2;2
32451765527;20987962@N03;1;NA;Southend-on-Sea;Southend-on-Sea;0;51,533247;0,713044;Swindon;England;2018-10-21 22:43:40;10;3;2
32451766357;20987962@N03;1;NA;Southend-on-Sea;Southend-on-Sea;0;51,533041;0,718197;Swindon;England;2018-10-21 23:07:31;10;3;2
32451766997;20987962@N03;1;NA;Southend-on-Sea;Southend-on-Sea;0;51,532186;0,716855;Swindon;England;2018-10-21 22:39:41;10;3;2
32451767657;20987962@N03;1;NA;Southend-on-Sea;Southend-on-Sea;0;51,532288;0,715225;Swindon;England;2018-10-21 22:41:21;10;3;2
32451804137;145973700@N06;3;NA;Rothirsch / Red Deer;Brunft Wisentgehege Springe;0;52,18722;9,610955;NA;NA;2018-09-23 10:07:15;9;3;1
32451807787;145973700@N06;3;NA;Rothirschbulle /Red Deer;Wisentgeheg Springe;3;52,18722;9,610955;NA;NA;2018-09-23 10:04:58;9;3;1
32451819017;128646072@N02;3;NA;DSC4270;NA;8;55,959849;-4,767841;NA;NA;2018-05-07 06:03:17;10;1;1
32451823417;21446942@N00;1;NA;Rio Tejo - Lisboa - Portugal ??;NA;20;38,706602;-9,13497;Torres Vedras;PORTUGAL;2017-11-01 18:44:09;7;3;2
32451833957;20987962@N03;1;NA;Southend-on-Sea;Southend-on-Sea;0;51,531855;0,724977;Swindon;England;2018-10-21 22:32:36;10;3;2
32451836647;20987962@N03;1;NA;Southend-on-Sea;Southend-on-Sea;0;51,532788;0,722113;Swindon;England;2018-10-21 23:10:01;10;3;2
32451838707;20987962@N03;1;NA;Southend-on-Sea;Southend-on-Sea;0;51,532438;0,723002;Swindon;England;2018-10-21 22:34:16;10;3;2
32451840767;20987962@N03;1;NA;Southend-on-Sea;Southend-on-Sea;0;51,532752;0,722088;Swindon;England;2018-10-21 23:09:58;10;3;2
32451843587;20987962@N03;1;NA;Southend-on-Sea;Southend-on-Sea;0;51,532886;0,72018;Swindon;England;2018-10-21 22:36:27;10;3;2
32451956277;118931533@N07;3;NA;P1150903;NA;1;50,453159;19,552102;NA;NA;2018-11-11 14:42:52;7;3;1
32451957757;118931533@N07;3;NA;P1150906;NA;1;50,453159;19,552102;NA;NA;2018-11-11 14:43:35;7;3;1
32451959147;118931533@N07;3;NA;P1150865;NA;1;50,453159;19,552102;NA;NA;2018-11-11 14:02:33;7;3;1
32452061127;152085783@N04;3;NA;Stretton Top (White Bear) 2018-1;NA;0;53,145811;-1,41494;NA;NA;2018-09-01 16:12:51;9;2;1
32452113817;47121377@N00;1;Professional Manager;London Tourists;"Trafalgar Square

Thanks for all the views, Please check out my other photos and albums.
";3;51,50758;-0,127887;Nr Greenwich, London;England;2017-10-03 13:25:31;9;3;1
32452120457;149392270@N02;3;NA;Basel, 1. November 2018 - Rathaus;NA;12;47,558172;7,58818;NA;Germany;2018-11-01 15:26:26;9;3;1
32452172497;32641182@N03;3;NA;Shambles sign;"dcc

Ye Old Shambles Tavern, York, England";0;53,959645;-1,080286;NA;NA;2018-11-16 12:00:35;7;3;1
32452182527;123727742@N03;3;NA;Ermita de San Frutos (Hoces del Duratأ³n, Segovia);NA;131;41,325092;-3,879023;Almerأ­a;Espaأ±a;2016-09-01 20:12:24;1;2;2
32452240907;33906922@N03;1;Software Developer;Night time pop art colors 3-D / CrossView / Stereoscopy;"&rarr; <a href='https://farm8.staticflickr.com/7885/32452240907_3c1ee57bb6_o.png' rel='noreferrer nofollow'><b>View F U L L - S I Z E image</b></a> &larr;

<a href='http://starosta.com/3dshowcase/ihelp.html' rel='noreferrer nofollow'>Ein illustratives Tutorial, wie man den <b>Kreuzblick</b> erlernen und auf die 3-D Brille verzichten kann...</a>

<a href='http://starosta.com/3dshowcase/ihelp.html' rel='noreferrer nofollow'>Learn how to free view <b>stereoscopic</b> images without 3D glasses...</a>";9;52,508953;13,372335;NA;NA;2018-04-21 20:32:32;1;1;2
32452292667;63839496@N08;1;Photogtapher;The Grand Canal;The View of the Grand Canal at night, taken from the Rialto Bridge, Venice. If you would like to master nighttime photography, join us at aperturetours.com;20;45,437983;12,335836;Paris;France;2017-10-30 18:59:18;10;3;2
32452303077;79986881@N00;1;Architectural Design + Photography;Italy - Turin - Turin University - Campus Luigi Einaudi 05_fisheye_DSC4312;"Here's a photo of the Norman Foster designed Turin University Campus Luigi Einaudi.

I wasn't expecting to photograph any contemporary architecture in Turin and then we stumbled upon this whilst walking along the river. I was having fun photographing it with my 8mm fisheye lens when a rather over-officious security guard turned up and asked if we had permission........ These shots are dedicated to you.

Click here to see more of my photos from my trip to Turin : <a href='https://www.flickr.com/photos/darrellg/albums/72157705667566294'>www.flickr.com/photos/darrellg/albums/72157705667566294</a>

From the Foster and Partners website : &quot;Uniting the faculties of Law and Political Science within a single, modern campus for 5,000 students, the project has created flexible new facilities for Turin University, as well as establishing new connections between the institution and wider community. The design links the former Italgas site on the southern bank of the River Dora with the neighbourhood of Borgo Rossini, regenerating a formerly industrial quarter close to the historic heart of the city, and turning the former source of Turinâ€™s energy into an educational powerhouse to drive future prosperity.

The design is a modern interpretation of the traditional cloistered quadrangle, formed of two linked buildings, unified by a single roof canopy and arranged around a central courtyard. A new four-storey library is located on the northern edge of the site, parallel to the River Dora, with the Law and Political Science faculties to the south â€“ each faculty has its own entrance from the central courtyard.&quot;

<a href='http://www.dgphotos.co.uk' rel='noreferrer nofollow'>My Website</a> : <a href='https://www.twitter.com/dgphotos' rel='noreferrer nofollow'>Twitter</a> : <a href='https://www.facebook.com/dsgphotos' rel='noreferrer nofollow'>Facebook</a> : <a href='https://instagram.com/dgphotos.co.uk/' rel='noreferrer nofollow'>Instagram</a>  : <a href='https://www.photocrowd.com/dgphotos/' rel='noreferrer nofollow'>Photocrowd</a>

آ© D.Godliman";24;45,073694;7,699055;Oxford;United Kingdom;2018-09-29 11:35:07;1;3;1
32452308447;79986881@N00;1;Architectural Design + Photography;Italy - Turin - Turin University - Campus Luigi Einaudi 01_DSC4305;"Here's a photo of the Norman Foster designed Turin University Campus Luigi Einaudi.

I wasn't expecting to photograph any contemporary architecture in Turin and then we stumbled upon this whilst walking along the river. We were having fun photographing when a rather over-officious security guard turned up and asked if we had permission........ This one's for you.

Click here to see more of my photos from my trip to Turin : <a href='https://www.flickr.com/photos/darrellg/albums/72157705667566294'>www.flickr.com/photos/darrellg/albums/72157705667566294</a>

From the Foster and Partners website : &quot;Uniting the faculties of Law and Political Science within a single, modern campus for 5,000 students, the project has created flexible new facilities for Turin University, as well as establishing new connections between the institution and wider community. The design links the former Italgas site on the southern bank of the River Dora with the neighbourhood of Borgo Rossini, regenerating a formerly industrial quarter close to the historic heart of the city, and turning the former source of Turinâ€™s energy into an educational powerhouse to drive future prosperity.

The design is a modern interpretation of the traditional cloistered quadrangle, formed of two linked buildings, unified by a single roof canopy and arranged around a central courtyard. A new four-storey library is located on the northern edge of the site, parallel to the River Dora, with the Law and Political Science faculties to the south â€“ each faculty has its own entrance from the central courtyard.&quot;

<a href='http://www.dgphotos.co.uk' rel='noreferrer nofollow'>My Website</a> : <a href='https://www.twitter.com/dgphotos' rel='noreferrer nofollow'>Twitter</a> : <a href='https://www.facebook.com/dsgphotos' rel='noreferrer nofollow'>Facebook</a> : <a href='https://instagram.com/dgphotos.co.uk/' rel='noreferrer nofollow'>Instagram</a>  : <a href='https://www.photocrowd.com/dgphotos/' rel='noreferrer nofollow'>Photocrowd</a>

آ© D.Godliman";17;45,073391;7,697263;Oxford;United Kingdom;2018-09-29 11:28:50;1;3;1
32452321487;7682796@N03;1;NA;NA;NA;0;53,217152;6,572725;NA;NA;2018-12-24 17:05:59;9;4;2
32452321717;7682796@N03;1;NA;NA;NA;0;53,217147;6,572719;NA;NA;2018-12-24 17:05:30;9;4;2
32452332837;7682796@N03;1;NA;NA;NA;0;53,217125;6,572769;NA;NA;2018-12-25 19:18:52;8;4;2
32452335657;79664509@N08;1;NA;DSC06626;NA;1;39,297594;23,125191;خ’دŒخ»خ؟د‚;خ•خ›خ›خ‘خ£;2018-11-11 09:26:53;9;3;1
32452359017;20987962@N03;1;NA;Basildon;Basildon;0;51,568813;0,457952;Swindon;England;2018-11-02 16:19:06;1;3;1
32452360937;20987962@N03;1;NA;Basildon;Basildon;0;51,568869;0,458652;Swindon;England;2018-11-02 16:18:22;1;3;1
32452362117;20987962@N03;1;NA;Basildon;Basildon;0;51,56873;0,45995;Swindon;England;2018-11-02 16:17:07;1;3;1
32452362737;20987962@N03;1;NA;Basildon;Basildon;0;51,568827;0,460497;Swindon;England;2018-11-02 16:16:51;1;3;1
32452363497;20987962@N03;1;NA;Basildon;Basildon;0;51,568794;0,461805;Swindon;England;2018-11-02 16:16:04;1;3;1
32452364437;20987962@N03;1;NA;Basildon;Basildon;0;51,568827;0,463502;Swindon;England;2018-11-02 16:15:01;1;3;1
32452367707;20987962@N03;1;NA;Basildon;Basildon;0;51,570386;0,459858;Swindon;England;2018-11-02 16:07:21;1;3;1
32452368257;20987962@N03;1;NA;Basildon;Basildon;0;51,570386;0,459338;Swindon;England;2018-11-02 16:06:59;1;3;1
32452368627;20987962@N03;1;NA;Basildon, 'Mother and Child' Statue (1959);by Maurice Lambert;0;51,570358;0,459169;Swindon;England;2018-11-02 16:06:49;1;3;1
32452369687;20987962@N03;1;NA;Basildon;Basildon;0;51,57028;0,458994;Swindon;England;2018-11-02 16:06:39;1;3;1
32452369947;20987962@N03;1;NA;Basildon;Basildon;0;51,57018;0,458322;Swindon;England;2018-11-02 16:06:18;1;3;1
32452370957;20987962@N03;1;NA;Basildon, Barclays;Basildon, Barclays;0;51,570144;0,457802;Swindon;England;2018-11-02 16:05:59;1;3;1
32452371907;20987962@N03;1;NA;Basildon;Basildon;0;51,570041;0,456875;Swindon;England;2018-11-02 16:05:32;1;3;1
32452523337;92998878@N04;1;NA;Dublin, Rental Bikes;2018.06 Irland-703-BA2;22;53,340786;-6,267406;NA;NA;2018-06-30 17:45:17;1;2;2
32452529687;46839988@N04;1;NA;Sأ¼dl. Saalequelle;"Wanderung zum sأ¼dlichen Quellbach der Frأ¤nkschen Saale. Die Frأ¤nkische Saale ist ca. 140 km lang. Sie entspringt im frأ¤nkischen Grabfeld und mأ¼ndet bei Gemأ¼nden in den Main.

<a href='https://de.wikipedia.org/wiki/Frأ¤nkische_Saale' rel='noreferrer nofollow'>de.wikipedia.org/wiki/Frأ¤nkische_Saale</a>";4;50,263098;10,55446;Unterfranken, Bayern;Deutschland;2018-05-12 15:34:43;1;1;1
32452648787;21446942@N00;1;NA;Praأ§a do Comأ©rcio - Lisboa - Portugal ??;NA;8;38,707163;-9,136784;Torres Vedras;PORTUGAL;2017-11-01 12:13:10;7;3;1
32452650387;21446942@N00;1;NA;Estأ،tua Equestre de Dom Josأ© I - Lisboa - Portugal ??;"Situada no Coraأ§أ£o de Lisboa, no centro da Praأ§a do Comأ©rcio (antigo Terreiro do Paأ§o) e estrategicamente colocada entre o Arco Triunfal da Rua Augusta e o marco simbأ³lico do Cais das Colunas, a estأ،tua equestre do Rei Dom Josأ© أ© um dos mais impressionantes e emblemأ،ticos monumentos da cidade.

Muito ligado أ  reconstruأ§أ£o pombalina de Lisboa apأ³s o grande terramoto de 1755, o convite formulado ao escultor Joaquim Machado de Castro foi feito ainda antes do cataclismo, em 1750, e ficou envolvido em vأ،rias polأ©micas. Em primeiro lugar porque o escultor teve de seguir os desenhos realizados por Eugأ©nio dos Santos e, depois, porque ainda foi obrigado a adaptأ،-los أ  forma do pedestal jأ، concebido por Reinaldo Manuel dos Santos.

O significado simbأ³lico da estأ،tua, envolto em vأ،rias interpretaأ§أµes de cariz variado e muitas vezes contraditأ³rio, assentam no dito plano maأ§أ³nico que o Marquأھs de Pombal terأ، utilizado como base do plano de reconstruأ§أ£o da prأ³pria cidade.


Concebida como um templo antigo, a prأ³pria Praأ§a do Comأ©rcio surge carregada de simbolismo, valendo a pena ler com atenأ§أ£o os muitos e muito profundos estudos realizado pelo investigador Vأ­tor Adriأ£o sobre este assunto e acessأ­veis atravأ©s do site Lusophia.

De qualquer maneira, importa referir que todo o quadro que envolve a imagem surge marcado por uma identidade que nأ£o أ© linear e que, mesmo no carأ،cter assimأ©trico da figura real, deixa antever mistأ©rios que ninguأ©m revelou de forma total. A alegoria أ s vitأ³rias na أپsia e na Amأ©rica, associada أ  fama e ao triunfo de Portugal, estأ£o bem patentes nas serpentes e nas figuras que envolvem o Rei e o seu cavalo.


A inovaأ§أ£o deste trabalho, que foi a primeira representaأ§أ£o equestre de um Rei em espaأ§o pأ؛blico recuperando os valores estأ©ticos da Antiguidade Clأ،ssica, أ© vincada pelo facto de ter sido fundida numa sأ³ peأ§a e ao longo de apenas 7 minutos. Tecnicamente diferente de tudo o que tinha sido feita atأ© entأ£o, foi uma das muitas experiأھncias bem conseguidas que o Tenente-Coronel Bartolomeu Costa realizou no Arsenal do Exأ©rcito e que tantas repercussأµes tiveram na Histأ³ria da Arte Portuguesa e na prأ³pria Cidade de Lisboa.

As suas enormes dimensأµes, e o facto de nأ£o poder ser puxada por animais, transformou o transporte entre o local da fundiأ§أ£o e a Praأ§a do Comأ©rcio numa enorme aventura que se encaixou de forma firme na Histأ³ria de Lisboa. Num percurso أ©pico que se prolongou ao longo de 4 dias, a estأ،tua foi carregada por mais de 1000 homens e obrigou أ  construأ§أ£o de uma estrada para o efeito e أ  demoliأ§أ£o de casas particulares, igrejas e de outros monumentos que se interpunham no caminho em direcأ§أ£o أ  frente ribeirinha da cidade.

Por fim, no dia da sua inauguraأ§أ£o, em 6 de Junho de 1775, causou estranheza o facto de o Rei nأ£o ter estado presente na cerimأ³nia que foi presidida pelo prأ³prio Marquأھs de Pombal. Esse facto, no entanto, ficou a dever-se mais ao protocolo de linha Francesa que se seguiu, e que colocava o Rei em posiأ§أ£o de honra na presidأھncia da cerimأ³nia por ser ele o homenageado na estأ،tua, do que a qualquer tentativa de reforأ§o do poder pessoal do primeiro-ministro de Dom Josأ©.

Este, por seu turno, juntou ainda mais uma polأ©mica أ  estأ³ria do monumento, ao colocar, na face virada para o Tejo, um medalhأ£o de bronze com a sua imagem e que foi retirado depois das polأ©micas polأ­ticas instauradas pela Rainha Dom Maria I. O medalhأ£o regressou ao seu local de origem, onde ainda hoje pode ser visto, em 12 de Outubro de 1833 pelas mأ£os do Governo Liberal.


Por fim, importa reter a teimosia do Rei que se recusou a posar para a estأ،tua, facto que obrigou a utilizar a cara que estava patente numa das medalhas que circulavam na cidadeâ€¦ as mأ£os da estأ،tua, por exemplo, foram moldadas a partir das mأ£os do prأ³prio escultorâ€¦


Em suma, أ© de mistأ©rio e de lenda que se constrأ³i um dos mais extraordinأ،rios e inesquecأ­veis recantos da Cidade de Lisboa!
<a href='http://portugalidade.blogspot.com/2013/11/a-estatua-equestre-do-rei-dom-jose-no.html' rel='noreferrer nofollow'>portugalidade.blogspot.com/2013/11/a-estatua-equestre-do-...</a>";3;38,707615;-9,136848;Torres Vedras;PORTUGAL;2017-11-01 11:58:06;7;3;1
32452656527;130542797@N07;1;NA;Ford Mustang Convertible XEU615K;"Car: Ford Mustang Convertible.
Year of manufacture: 1972.
Date of first registration in the UK: 18th December 2017.
Registration region: Brecknockshire.
Latest recorded mileage: 85,336 (MOT 3rd November 2017).

Date taken: 1st April 2018.
Location: Weston-Super-Mare, UK.     
Album: <a href='https://www.flickr.com/photos/130542797@N07/albums/72157692609384801'>Weston-Super-Mare show 2018</a>                                  ";16;51,343249;-2,981092;NA;UK;2018-04-01 11:04:52;3;1;1
32452684237;12608538@N03;1;Economist;Croxley House under grey skies;Large house, now old people's home. c.1770, extended late C19 and C20. Red brick, once stuccoed.;1;51,657236;-0,454816;Rickmansworth;NA;2018-12-12 14:19:55;10;3;1
32452756387;77272995@N08;1;NA;Jeep Willys;Dأ©filأ© d'anciens vأ©hicules militaire;1;47,06173;-0,880137;Cholet;France;2018-09-15 16:25:49;NA;2;1
32452758317;77272995@N08;1;NA;Dأ©panneuse;Dأ©filأ© d'anciens vأ©hicules militaire;1;47,06173;-0,880137;Cholet;France;2018-09-15 16:24:14;NA;2;1
32452760517;77272995@N08;1;NA;Char M4 Sherman;Dأ©filأ© d'anciens vأ©hicules militaire;0;47,06173;-0,880137;Cholet;France;2018-09-15 16:22:20;NA;2;1
32452762257;77272995@N08;1;NA;Char M4 Sherman;Dأ©filأ© d'anciens vأ©hicules militaire;0;47,06173;-0,880137;Cholet;France;2018-09-15 16:21:01;NA;2;1
32452764537;77272995@N08;1;NA;Jeep Willys;Dأ©filأ© d'anciens vأ©hicules militaire;0;47,06173;-0,880137;Cholet;France;2018-09-15 16:14:42;NA;2;1
32452766137;77272995@N08;1;NA;Dodge;Dأ©filأ© d'anciens vأ©hicules militaire;1;47,06173;-0,880137;Cholet;France;2018-09-15 16:13:58;NA;2;1
32452769387;77272995@N08;1;NA;Blindأ© lأ©ger anglais;Dأ©filأ© d'anciens vأ©hicules militaire;0;47,06173;-0,880137;Cholet;France;2018-09-15 16:11:14;NA;2;1
32452834017;9482219@N06;1;Programmatore;123 - Padova;NA;0;45,407102;11,876822;Sesto San Giovanni;Italia;2017-08-14 11:18:18;10;2;1
32452836757;9482219@N06;1;Programmatore;122 - Padova;NA;0;45,406988;11,876944;Sesto San Giovanni;Italia;2017-08-14 11:17:50;10;2;1
32452839047;9482219@N06;1;Programmatore;121 - Padova;NA;0;45,406886;11,876825;Sesto San Giovanni;Italia;2017-08-14 11:17:23;10;2;1
32452862727;9482219@N06;1;Programmatore;109 - Padova;NA;0;45,401444;11,867372;Sesto San Giovanni;Italia;2017-08-14 10:38:08;10;2;1
32452864707;9482219@N06;1;Programmatore;108 - Padova;NA;0;45,402061;11,867786;Sesto San Giovanni;Italia;2017-08-14 10:36:48;10;2;1
32452866327;9482219@N06;1;Programmatore;107 - Padova;NA;0;45,402252;11,867969;Sesto San Giovanni;Italia;2017-08-14 10:36:17;10;2;1
32452868457;9482219@N06;1;Programmatore;106 - Padova;NA;0;45,402777;11,868227;Sesto San Giovanni;Italia;2017-08-14 10:35:17;10;2;1
32452929307;99460566@N06;1;NA;XT96464 (18.07.18, Motorvej 501, Viby J)DSC_4962_Balancer;"Model: MAN TGX 26.480 Euro5 6X2
VIN: WMA18XZZ2BW156843
1. Registration: 2011-08-04
Company: V.T.T. (Vesthimmerlands Trailer Transport), أکstrup, Aars (DK)
Fleet No.: 5
Nickname: -
License plates: XT96464 (jul. 2014-?)
Previous reg.: XP94588 (aug. 2011-dec. 2012), XP97668 (jan. 2013-mar. 2014)
Later reg.: n/a
Retirement age: still active jan. 2019
Photo location: Motorway 501 (Aarhus Syd Motorvejen), Viby J, Aarhus, DK

Going up the steep hill leading sw out of Aarhus past Viby and Stautrup. Underpowered and/or heavily loaded trucks often struggle here.

Tip: to locate trucks of particular interest to you, check my collections page, &quot;truck collection&quot;  (<a href='https://www.flickr.com/photos/lavulv/collections/72157684190396672/'>www.flickr.com/photos/lavulv/collections/72157684190396672/</a> ) - here you will find all trucks organized in albums, by haulier (with zip-codes), year, brand and country.

Retirement age for trucks: many used trucks are offered for sale on international markets. If sold to a foreign buyer, this will not be listed in the danish motor registry, so a &quot;retired&quot; truck may or may not have been exported. In other words, the &quot;retirement age&quot; only shows the age, at which the truck stopped running on danish license plates.
";6;56,124606;10,117506;NA;NA;2018-07-18 13:33:47;10;2;1
32452953407;147897064@N02;3;NA;Siena Cathedral;Interior view of Duomo di Siena, a 13th-century Marian church boasting one of the most fascinating facades in Italy. The history of Siena was quite uneventful. Founded by the Etruscans as a small hill town, it was a minor hinterland settlement under the Romans. Only under the Lombard rule, the town started to gain prominence thriving on new trade and pilgrim routes. An independent republic for four hundred years, Siena fell to the Duchy of Florence in 1555. Afterwards, the city followed in the wake of Tuscany. The medieval part of the city is very well preserved (a UNESCO heritage site) as are as some ancient traditions, e.g. the Palio horse race and ward-centric culture (contrade with their distinct identities and mascots). As for Tuscany itself, it reached its apex under Deâ€™ Medici dukes, especially Lorenzo whose legacy is clearly visible even in modern-day Florence. His granddaughter, Catherine deâ€™ Medici would go on to become the wife of King Henry IV of France. Tuscany is best known for its landscapes, architecture and its global cultural impact as the birthplace of the Italian Renaissance [September 29, 2016].;1;43,317754;11,328835;NA;NA;2016-09-29 17:01:34;1;3;2
32452954097;147897064@N02;3;NA;Siena Cathedral;Interior view of Duomo di Siena, a 13th-century Marian church boasting one of the most fascinating facades in Italy. The history of Siena was quite uneventful. Founded by the Etruscans as a small hill town, it was a minor hinterland settlement under the Romans. Only under the Lombard rule, the town started to gain prominence thriving on new trade and pilgrim routes. An independent republic for four hundred years, Siena fell to the Duchy of Florence in 1555. Afterwards, the city followed in the wake of Tuscany. The medieval part of the city is very well preserved (a UNESCO heritage site) as are as some ancient traditions, e.g. the Palio horse race and ward-centric culture (contrade with their distinct identities and mascots). As for Tuscany itself, it reached its apex under Deâ€™ Medici dukes, especially Lorenzo whose legacy is clearly visible even in modern-day Florence. His granddaughter, Catherine deâ€™ Medici would go on to become the wife of King Henry IV of France. Tuscany is best known for its landscapes, architecture and its global cultural impact as the birthplace of the Italian Renaissance [September 29, 2016].;2;43,317754;11,328835;NA;NA;2016-09-29 17:01:49;1;3;2
32452954787;147897064@N02;3;NA;Siena Cathedral;Interior view of Duomo di Siena, a 13th-century Marian church boasting one of the most fascinating facades in Italy. The history of Siena was quite uneventful. Founded by the Etruscans as a small hill town, it was a minor hinterland settlement under the Romans. Only under the Lombard rule, the town started to gain prominence thriving on new trade and pilgrim routes. An independent republic for four hundred years, Siena fell to the Duchy of Florence in 1555. Afterwards, the city followed in the wake of Tuscany. The medieval part of the city is very well preserved (a UNESCO heritage site) as are as some ancient traditions, e.g. the Palio horse race and ward-centric culture (contrade with their distinct identities and mascots). As for Tuscany itself, it reached its apex under Deâ€™ Medici dukes, especially Lorenzo whose legacy is clearly visible even in modern-day Florence. His granddaughter, Catherine deâ€™ Medici would go on to become the wife of King Henry IV of France. Tuscany is best known for its landscapes, architecture and its global cultural impact as the birthplace of the Italian Renaissance [September 29, 2016].;2;43,317754;11,328835;NA;NA;2016-09-29 17:02:43;1;3;2
32452955487;147897064@N02;3;NA;Siena Cathedral;Interior view of Duomo di Siena, a 13th-century Marian church boasting one of the most fascinating facades in Italy. The history of Siena was quite uneventful. Founded by the Etruscans as a small hill town, it was a minor hinterland settlement under the Romans. Only under the Lombard rule, the town started to gain prominence thriving on new trade and pilgrim routes. An independent republic for four hundred years, Siena fell to the Duchy of Florence in 1555. Afterwards, the city followed in the wake of Tuscany. The medieval part of the city is very well preserved (a UNESCO heritage site) as are as some ancient traditions, e.g. the Palio horse race and ward-centric culture (contrade with their distinct identities and mascots). As for Tuscany itself, it reached its apex under Deâ€™ Medici dukes, especially Lorenzo whose legacy is clearly visible even in modern-day Florence. His granddaughter, Catherine deâ€™ Medici would go on to become the wife of King Henry IV of France. Tuscany is best known for its landscapes, architecture and its global cultural impact as the birthplace of the Italian Renaissance [September 29, 2016].;1;43,317754;11,328835;NA;NA;2016-09-29 17:03:42;1;3;2
32452961637;9482219@N06;1;Programmatore;151 - Padova;NA;0;45,411775;11,87955;Sesto San Giovanni;Italia;2017-08-14 13:34:09;10;2;1
32453018567;109735129@N08;3;NA;ETT 24 'Elfo' TFT;"In uscita dal'abitato di Porrena l'ETT 24 di Trasporto Ferroviario Toscano risale il Casentino svolgendo un AREZZO-PRATOVECCHIO STIA.
(PORRENA 01-06-18)";35;43,751133;11,741445;NA;NA;2018-06-01 10:02:16;9;1;1
32453060757;20987962@N03;1;NA;Crawley;Crawley;0;51,117547;-0,189387;Swindon;England;2018-11-03 12:40:14;9;3;1
32453062437;20987962@N03;1;NA;Crawley;Crawley;0;51,11653;-0,189506;Swindon;England;2018-11-03 12:38:21;9;3;1
32453063857;20987962@N03;1;NA;Crawley;Crawley;0;51,116458;-0,188398;Swindon;England;2018-11-03 12:37:40;9;3;1
32453064077;20987962@N03;1;NA;Crawley, Lloyds Bank;Crawley, Lloyds Bank;0;51,116358;-0,188206;Swindon;England;2018-11-03 12:37:30;9;3;1
32453065257;20987962@N03;1;NA;Crawley;Crawley;0;51,11653;-0,187634;Swindon;England;2018-11-03 12:37:16;9;3;1
32453065637;20987962@N03;1;NA;Crawley;Crawley;0;51,11653;-0,187634;Swindon;England;2018-11-03 12:37:00;9;3;1
32453066377;20987962@N03;1;NA;Crawley, Nationwide;Crawley, Nationwide;0;51,116441;-0,18517;Swindon;England;2018-11-03 12:35:28;9;3;1
32453066877;20987962@N03;1;NA;Crawley;Crawley;0;51,116441;-0,18517;Swindon;England;2018-11-03 12:35:28;9;3;1
32453068287;20987962@N03;1;NA;Crawley Town Hall;Crawley Town Hall;0;51,11628;-0,185203;Swindon;England;2018-11-03 12:53:14;9;3;1
32453068887;20987962@N03;1;NA;Crawley;Crawley;0;51,116505;-0,18497;Swindon;England;2018-11-03 12:35:13;9;3;1
32453069807;20987962@N03;1;NA;Crawley;Crawley;0;51,116627;-0,185053;Swindon;England;2018-11-03 12:35:08;9;3;1
32453086357;56769972@N03;1;NA;Maes Y Pandy;Abergynolwyn;1;52,6613;-3,918181;London;England;2018-08-12 18:53:29;NA;2;2
32453108507;69704842@N04;2;Expat Mom;madrid055;NA;0;40,418719;-3,702262;Ras Tanura;Saudi Arabia;2018-07-02 00:31:13;9;2;3
32453110627;69704842@N04;2;Expat Mom;madrid053;NA;0;40,418719;-3,702262;Ras Tanura;Saudi Arabia;2018-07-02 00:25:06;9;2;3
32453123797;56769972@N03;1;NA;Maes Y Pandy;Abergynolwyn;1;52,6613;-3,918181;London;England;2018-08-12 17:57:04;NA;2;2
32453128647;56769972@N03;1;NA;Maes Y Pandy;Abergynolwyn;1;52,6613;-3,918181;London;England;2018-08-12 17:54:56;NA;2;2
32453387867;97595808@N00;1;Architectural Historian;St Mary's College, St Andrews;NA;0;56,339219;-2,794237;Scottish Borders;Scotland;2018-11-14 12:14:42;9;3;1
32453477727;128245547@N08;NA;NA;E484.019 SBB;NA;36;45,448826;11,799938;NA;NA;2018-03-22 17:36:40;10;1;2
32453503737;17673967@N00;1;Programmer - Photographer;Prague Statues: the hanging statue;NA;7;50,087326;14,420864;Athens;Greece;2018-11-12 11:14:07;7;3;1
32453504887;17673967@N00;1;Programmer - Photographer;Walking around Prague: market wares;NA;17;50,087326;14,420864;Athens;Greece;2018-11-12 09:57:09;7;3;1
32453506447;17673967@N00;1;Programmer - Photographer;Walking around Prague;NA;3;50,082191;14,423804;Athens;Greece;2018-11-12 09:29:45;7;3;1
32453506817;17673967@N00;1;Programmer - Photographer;Prague Statues: Franciscan Garden (Frantiإ،kأ،nskأ، zahrada);NA;6;50,082191;14,423804;Athens;Greece;2018-11-12 09:25:32;7;3;1
32453507327;17673967@N00;1;Programmer - Photographer;Prague Statues: Franciscan Garden (Frantiإ،kأ،nskأ، zahrada);NA;3;50,082191;14,423804;Athens;Greece;2018-11-12 09:25:17;7;3;1
32453515257;90526183@N03;2;NA;NA;NA;0;56,949211;24,10373;NA;NA;2017-12-04 15:54:34;7;3;1
32453515287;90526183@N03;2;NA;NA;NA;0;56,948822;24,108216;NA;NA;2017-12-06 16:48:30;10;3;1
32453526577;146709606@N06;1;NA;MERCEDES-BENZ Intouro M - ASTG Cars Andrأ©;"<b>Vأ©hicule :</b> MERCEDES-BENZ O560 Intouro M â‚¬5
<b>Identification :</b> (AC-330-SJ)
<b>Exploitant :</b> ASTG Cars Andrأ©

<b>Rأ©seau :</b> n.a.
<b>Dأ©pأ´t :</b> n.c.
<b>Ligne :</b> n.a.
<b>Service :</b> Substitutions SNCF
<b>Destination :</b> n.c.

Du Jeudi 5 au Dimanche 8 Mai 2016, la circulation des trains أ©tait interrompue entre la Gare Saint-Jean أ  Bordeaux et la Gare de Libourne. Il s'agit de ce que la SNCF appelle une آ« Opأ©ration Coup de Poing آ» (OCP), qui a durأ© 111 heures avec des أ©quipes se relayant jour et nuit pour assurer les travaux. Ces travaux, en prأ©vision de la mise en service de la LGV Sud-Europe-Atlantique en 2017, ont permis de crأ©er 2 voies de circulation supplأ©mentaires, pour un total de 4 voies au Nord de Bordeaux.

<i>06/05/2016 15:56</i>
<i>Gare de Libourne ; Libourne</i>";9;44,916133;-0,236806;Libourne-Bordeaux, Gironde;France;2016-05-06 15:56:50;9;1;1
32453609587;47121377@N00;1;Professional Manager;Hot Blonde;"Trafalgar Square

Thanks for all the views, Please check out my other photos and albums.
";17;51,508308;-0,128252;Nr Greenwich, London;England;2017-10-03 13:41:37;9;3;1
32453609727;47121377@N00;1;Professional Manager;Hot Blonde;"Trafalgar Square

Thanks for all the views, Please check out my other photos and albums.
";5;51,508308;-0,128252;Nr Greenwich, London;England;2017-10-03 13:41:36;9;3;1
32453638367;28287831@N00;2;CEO of consulting firm;Above the Danube;NA;21;47,495425;19,041563;Berkeley, CA;U.S.;2018-05-10 19:32:18;9;1;2
32453638867;28287831@N00;2;CEO of consulting firm;Parliament, Budapest;NA;33;47,5052;19,039738;Berkeley, CA;U.S.;2018-05-12 10:57:22;9;1;1
32453677147;20987962@N03;1;NA;Worth, Church of St Nicholas;Worth, Church of St Nicholas;0;51,110197;-0,140831;Swindon;England;2018-11-03 13:17:10;9;3;1
32453678467;20987962@N03;1;NA;Worth, Church of St Nicholas;Worth, Church of St Nicholas;0;51,110197;-0,140831;Swindon;England;2018-11-03 13:15:35;9;3;1
32453679567;20987962@N03;1;NA;Worth, Church of St Nicholas;Worth, Church of St Nicholas;0;51,110197;-0,140831;Swindon;England;2018-11-03 13:17:02;9;3;1
32453689507;48526060@N04;1;NA;Igrexa de San Beito (Cambados);"La Igrexa de San Bieito de Cambados, que traducido al significa Iglesia de San Benito, es una edificaciأ³n que data de tiempos romأ،nicos y que se encuentra enclavada en una nave rectangular.

Aproximadamente en el siglo XV, fue remodelado, y, en el siglo XVII, puede decirse que reedificado de nuevo, por orden de Don Gonzalo de Valladares. Fue en dicha أ©poca cuando la iglesia fue consagrada a San Benito.";0;42,513693;-8,814811;Sevilla;Espaأ±a;2015-07-07 09:37:38;9;2;1
32453689727;48526060@N04;1;NA;Vista de la Plaza y Pazo de Fefiأ±أ،ns de Cambados;El Pazo de Fefiأ±أ،ns, del siglo XVI, es probablemente el edificio mأ،s interesante de Cambados. Su forma de letra â€œLâ€‌, su decoraciأ³n que recuerda el Renacimiento italiano y que se haya convertido en bodega de D.O. Rأ­as Baixas lo hacen أ؛nico.;0;42,513693;-8,814811;Sevilla;Espaأ±a;2015-07-07 09:35:21;9;2;1
32453744967;134041566@N07;1;NA;Lأ¼neburg, St. Johannis;"<a href='https://de.wikipedia.org/wiki/St._Johannis_' rel='noreferrer nofollow'>de.wikipedia.org/wiki/St._Johannis_</a>(Lأ¼neburg)

<a href='https://en.wikipedia.org/wiki/St._John's_Church,_Lأ¼neburg' rel='noreferrer nofollow'>en.wikipedia.org/wiki/St._John%27s_Church,_Lأ¼neburg</a>";1;53,247886;10,412871;Mأ¼nchen -  Munich;Bavaria;2015-04-01 00:00:00;6;1;3
32453745427;134041566@N07;1;NA;Lأ¼neburg, St. Johannis;"<a href='https://de.wikipedia.org/wiki/St._Johannis_' rel='noreferrer nofollow'>de.wikipedia.org/wiki/St._Johannis_</a>(Lأ¼neburg)

<a href='https://en.wikipedia.org/wiki/St._John's_Church,_Lأ¼neburg' rel='noreferrer nofollow'>en.wikipedia.org/wiki/St._John%27s_Church,_Lأ¼neburg</a>";0;53,247886;10,412871;Mأ¼nchen -  Munich;Bavaria;2015-04-01 00:00:00;6;1;3
32453745987;134041566@N07;1;NA;Lأ¼neburg, St. Johannis;"<a href='https://de.wikipedia.org/wiki/St._Johannis_' rel='noreferrer nofollow'>de.wikipedia.org/wiki/St._Johannis_</a>(Lأ¼neburg)

<a href='https://en.wikipedia.org/wiki/St._John's_Church,_Lأ¼neburg' rel='noreferrer nofollow'>en.wikipedia.org/wiki/St._John%27s_Church,_Lأ¼neburg</a>";1;53,247886;10,412871;Mأ¼nchen -  Munich;Bavaria;2015-04-01 00:00:00;6;1;3
32453746427;134041566@N07;1;NA;Lأ¼neburg, St. Johannis;"<a href='https://de.wikipedia.org/wiki/St._Johannis_' rel='noreferrer nofollow'>de.wikipedia.org/wiki/St._Johannis_</a>(Lأ¼neburg)

<a href='https://en.wikipedia.org/wiki/St._John's_Church,_Lأ¼neburg' rel='noreferrer nofollow'>en.wikipedia.org/wiki/St._John%27s_Church,_Lأ¼neburg</a>";1;53,247886;10,412871;Mأ¼nchen -  Munich;Bavaria;2015-04-01 00:00:00;6;1;3
32453746977;134041566@N07;1;NA;Lأ¼neburg, St. Johannis;"<a href='https://de.wikipedia.org/wiki/St._Johannis_' rel='noreferrer nofollow'>de.wikipedia.org/wiki/St._Johannis_</a>(Lأ¼neburg)

<a href='https://en.wikipedia.org/wiki/St._John's_Church,_Lأ¼neburg' rel='noreferrer nofollow'>en.wikipedia.org/wiki/St._John%27s_Church,_Lأ¼neburg</a>";1;53,247886;10,412871;Mأ¼nchen -  Munich;Bavaria;2015-04-01 00:00:00;6;1;3
32453747587;134041566@N07;1;NA;Lأ¼neburg, St. Johannis;"<a href='https://de.wikipedia.org/wiki/St._Johannis_' rel='noreferrer nofollow'>de.wikipedia.org/wiki/St._Johannis_</a>(Lأ¼neburg)

<a href='https://en.wikipedia.org/wiki/St._John's_Church,_Lأ¼neburg' rel='noreferrer nofollow'>en.wikipedia.org/wiki/St._John%27s_Church,_Lأ¼neburg</a>";0;53,247886;10,412871;Mأ¼nchen -  Munich;Bavaria;2015-04-01 00:00:00;6;1;3
32453748127;134041566@N07;1;NA;Lأ¼neburg, St. Johannis;"<a href='https://de.wikipedia.org/wiki/St._Johannis_' rel='noreferrer nofollow'>de.wikipedia.org/wiki/St._Johannis_</a>(Lأ¼neburg)

<a href='https://en.wikipedia.org/wiki/St._John's_Church,_Lأ¼neburg' rel='noreferrer nofollow'>en.wikipedia.org/wiki/St._John%27s_Church,_Lأ¼neburg</a>";2;53,247886;10,412871;Mأ¼nchen -  Munich;Bavaria;2015-04-01 00:00:00;6;1;3
32453748677;134041566@N07;1;NA;Lأ¼neburg, St. Johannis;"<a href='https://de.wikipedia.org/wiki/St._Johannis_' rel='noreferrer nofollow'>de.wikipedia.org/wiki/St._Johannis_</a>(Lأ¼neburg)

<a href='https://en.wikipedia.org/wiki/St._John's_Church,_Lأ¼neburg' rel='noreferrer nofollow'>en.wikipedia.org/wiki/St._John%27s_Church,_Lأ¼neburg</a>";0;53,247886;10,412871;Mأ¼nchen -  Munich;Bavaria;2015-04-01 00:00:00;6;1;3
32453822747;35652987@N02;1;NA;NA;NA;4;43,942421;3,534786;Saumane de Vaucluse;France;2018-05-06 14:10:30;1;1;1
32453832237;90414974@N03;3;NA;Lunch at Quinoa in Falset;23 feb 2018;0;41,14378;0,819099;Alcudia;Spain;2018-02-23 14:30:44;10;4;1
32453841677;11797386@N06;1;Retired;K1-260918-007;NA;5;42,649445;18,043755;NA;NA;2018-09-26 09:05:25;6;3;1
32453848217;47992465@N07;2;Autأ³noma. Comercio.;Balmaseda, Paأ­s Vasco, Espaأ±a.;NA;140;43,194711;-3,193373;Madrid;Espaأ±a;2018-09-10 17:38:15;9;2;2
32453848417;47992465@N07;2;Autأ³noma. Comercio.;Balmaseda, Paأ­s Vasco, Espaأ±a.;NA;95;43,194711;-3,193373;Madrid;Espaأ±a;2018-09-10 17:35:09;9;2;2
32453848607;47992465@N07;2;Autأ³noma. Comercio.;Balmaseda, Paأ­s Vasco, Espaأ±a.;Plaza de San Severino;53;43,194711;-3,193373;Madrid;Espaأ±a;2018-09-10 17:51:45;9;2;2
32453865197;46921869@N02;3;NA;G-VBEL LHR 30.7.2018;Virgin Atlantic Airways Boeing 787- 9 Dreamliner landing runway 27L from LAX;36;51,461733;-0,426878;NA;NA;2018-07-30 09:53:22;6;2;1
;;;;;;;;;;;;;;
32454065707;90414974@N03;3;NA;La Figuera in the snow;"27 Feb 2018
Went to visit Ficaria Vins in La Figuera in the snow.";0;41,215527;0,731075;Alcudia;Spain;2018-02-27 17:01:31;4;4;2
32454067047;12339254@N06;1;PR and Campaigns Manager for Coed Cadw (the Woodland Trust) in Wales;The People's Vote for the Many;Liverpool 23 September 2019;0;53,408687;-2,979612;Blaenau Ffestiniog;Cymru / Wales;2018-09-23 12:09:33;9;3;1
32454068797;12339254@N06;1;PR and Campaigns Manager for Coed Cadw (the Woodland Trust) in Wales;People's Vote for the Many;Liverpool 23 September 2019;1;53,408687;-2,979612;Blaenau Ffestiniog;Cymru / Wales;2018-09-23 12:10:48;9;3;1
32454069607;12339254@N06;1;PR and Campaigns Manager for Coed Cadw (the Woodland Trust) in Wales;Ayesha Hazarika;"At the march for a People's Vote for the Many
Liverpool 23 September 2019";0;53,405784;-2,997786;Blaenau Ffestiniog;Cymru / Wales;2018-09-23 14:03:08;9;3;1
32454070697;12339254@N06;1;PR and Campaigns Manager for Coed Cadw (the Woodland Trust) in Wales;Tim Roache;"At the march for a People's Vote for the Many
Liverpool 23 September 2019";0;53,405784;-2,997786;Blaenau Ffestiniog;Cymru / Wales;2018-09-23 14:04:35;9;3;1
32454071717;12339254@N06;1;PR and Campaigns Manager for Coed Cadw (the Woodland Trust) in Wales;Manuel Cortes;"At the march for a People's Vote for the Many
Liverpool 23 September 2019";0;53,405784;-2,997786;Blaenau Ffestiniog;Cymru / Wales;2018-09-23 14:10:55;9;3;1
32454072567;12339254@N06;1;PR and Campaigns Manager for Coed Cadw (the Woodland Trust) in Wales;David Lammy MP;"At the march for a People's Vote for the Many
Liverpool 23 September 2019";0;53,405784;-2,997786;Blaenau Ffestiniog;Cymru / Wales;2018-09-23 14:19:35;9;3;1
32454132867;17746548@N00;1;NA;DSC_0408;NA;0;37,384079;-5,989919;Elstead;UK;2018-10-23 18:26:32;9;3;2
32454133367;17746548@N00;1;NA;DSC_0344;NA;0;37,383738;-5,991314;Elstead;UK;2018-10-23 17:23:23;9;3;2
32454247667;128490270@N06;3;NA;hagia sophia;NA;0;41,008467;28,979905;NA;NA;2015-08-01 09:26:20;9;2;1
32454319577;74400495@N03;2;NA;Voglia di giocare;NA;3;42,735389;12,739934;Sarzana;Italia;2015-03-21 12:17:03;1;1;1
32454319637;74400495@N03;2;NA;La statua e la ragazza;NA;7;45,443391;10,996874;Sarzana;Italia;2015-09-02 09:41:58;9;2;1
32454325777;145866779@N06;3;NA;Grape pip weed Mastocarpus stellatus petrocelis stage (3);Grape pip weed Mastocarpus stellatus;0;50,362483;-4,399559;NA;NA;2016-03-25 11:58:12;3;1;1
32454387667;145866779@N06;3;NA;saddle oyster;NMG Spp List Bude pool 2018;0;50,832955;-4,554092;NA;NA;2018-04-16 12:37:08;1;1;1
32454394777;145866779@N06;3;NA;Orange tipped sea squirt (Corella eumyota);NMG Spp List Bude pool 2018;0;50,832727;-4,55397;NA;NA;2018-04-16 12:04:10;1;1;1
32454395127;145866779@N06;3;NA;noduled wrack;NMG Spp List Bude pool 2018;0;50,832555;-4,553775;NA;NA;2018-04-16 11:30:35;1;1;1
32454395577;145866779@N06;3;NA;molgula;NMG Spp List Bude pool 2018;0;50,83248;-4,554225;NA;NA;2018-04-17 11:00:33;6;1;1
32454395877;145866779@N06;3;NA;long-clawed porcelain crab;NMG Spp List Bude pool 2018;0;50,832797;-4,553931;NA;NA;2018-04-17 11:47:48;6;1;1
32454405447;145866779@N06;3;NA;beadlet;NMG Spp List Bude pool 2018;0;50,832552;-4,554259;NA;NA;2018-04-17 12:17:26;6;1;1
32454408547;145866779@N06;3;NA;unknown sea squirt;NMG Spp List Bude pool 2018;0;50,8325;-4,553612;NA;NA;2018-04-17 10:48:34;6;1;1
32454409227;145866779@N06;3;NA;unknown barnacle;NMG Spp List Bude pool 2018;0;50,832677;-4,553998;NA;NA;2018-04-17 11:01:38;6;1;1
32454410267;145866779@N06;3;NA;Toothed topshell;NMG Spp List Bude pool 2018;0;50,833088;-4,553931;NA;NA;2018-04-16 12:30:57;1;1;1
32454411707;145866779@N06;3;NA;Spinous squat lobster;NMG Spp List Bude pool 2018;0;50,832947;-4,55392;NA;NA;2018-04-16 12:38:05;1;1;1
32454413177;145866779@N06;3;NA;Sirorbis worm;NMG Spp List Bude pool 2018;0;50,83263;-4,553956;NA;NA;2018-04-17 10:18:35;6;1;1
32454414827;145866779@N06;3;NA;Shore crab (2);NMG Spp List Bude pool 2018;0;50,832852;-4,554103;NA;NA;2018-04-16 12:16:51;1;1;1
32454416467;145866779@N06;3;NA;sea mat1;NMG Spp List Bude pool 2018;0;50,832763;-4,554323;NA;NA;2018-04-16 12:51:00;1;1;1
32454446837;145866779@N06;3;NA;dulse;BMG Spp List Crackington haven;0;50,741388;-4,638612;NA;NA;2018-07-15 11:47:20;1;2;1
32454447527;145866779@N06;3;NA;dog whelk;BMG Spp List Crackington haven;0;50,741302;-4,636387;NA;NA;2018-07-15 10:19:49;1;2;1
32454448167;145866779@N06;3;NA;Didemnum pseudofulgens squirt;BMG Spp List Crackington haven;0;50,741686;-4,639398;NA;NA;2018-07-15 12:29:38;1;2;1
32454449147;145866779@N06;3;NA;desmarests flattened weed;BMG Spp List Crackington haven;0;50,741666;-4,639375;NA;NA;2018-07-15 12:31:20;1;2;1
32454449797;145866779@N06;3;NA;cushion star;BMG Spp List Crackington haven;0;50,741619;-4,638748;NA;NA;2018-07-15 11:45:05;1;2;1
32454453187;145866779@N06;3;NA;conopeum reticulum;BMG Spp List Crackington haven;0;50,741472;-4,638003;NA;NA;2018-07-15 10:41:03;1;2;1
32454457967;145866779@N06;3;NA;wireweed;BMG Spp List Crackington haven;0;50,741044;-4,63517;NA;NA;2018-07-15 09:30:40;1;2;1
32454458307;145866779@N06;3;NA;winged weed (2);BMG Spp List Crackington haven;0;50,741594;-4,639456;NA;NA;2018-07-15 12:36:30;1;2;1
32454461257;145866779@N06;3;NA;shore crab;BMG Spp List Crackington haven;0;50,740833;-4,635278;NA;NA;2018-07-15 09:42:57;1;2;1
32454461987;145866779@N06;3;NA;red rags;BMG Spp List Crackington haven;0;50,741597;-4,639292;NA;NA;2018-07-15 12:39:50;1;2;1
32454473807;145866779@N06;3;NA;small periwinkle;BMG Spp List Millock;0;50,771844;-4,576964;NA;NA;2018-06-15 10:12:23;9;1;1
32454485247;145866779@N06;3;NA;Rough periwinkle (Littorina saxatilis) (2);BMG Spp List Millock;0;50,771944;-4,578889;NA;NA;2018-06-16 11:44:55;9;1;1
32454486757;145866779@N06;3;NA;Rough periwinkle (Littorina compressa);BMG Spp List Millock;0;51,008288;-4,533431;NA;NA;2017-03-05 13:29:35;3;4;1
32454502907;145866779@N06;3;NA;Creep horn;BMG Spp List Millock;0;50,7725;-4,579723;NA;NA;2018-06-16 13:17:37;9;1;1
32454503617;45459399@N08;1;NA;Streets of Vasastan 01;Buiding with entrances at Vanadisvأ¤gen 43 and Hأ¤lsingegatan 20 designed by R. Ljungberg and G Lindell. Built in 1911-1912 with facade changes in 1924-1925.;4;59,345018;18,040205;NA;Portugal;2018-08-13 21:03:55;8;2;2
32454504137;145866779@N06;3;NA;Coralina;BMG Spp List Millock;0;50,773041;-4,576667;NA;NA;2018-04-28 11:23:15;9;1;1
32454505117;145866779@N06;3;NA;common limpet;BMG Spp List Millock;0;50,775277;-4,573334;NA;NA;2018-06-15 10:11:01;9;1;1
32454505957;145866779@N06;3;NA;cocks comb weed;BMG Spp List Millock;0;50,774666;-4,573895;NA;NA;2018-06-15 12:43:25;9;1;1
32454508457;145866779@N06;3;NA;bryozoan sp poss Oshurkovia;BMG Spp List Millock;0;50,772525;-4,57982;NA;NA;2018-06-16 12:50:15;9;1;1
32454514677;40134316@N06;1;NA;IMG_20180327_120553;NA;0;40,41544;-3,707456;NA;NA;2018-03-27 12:05:53;10;1;1
32454514757;40134316@N06;1;NA;IMG_20180327_120546;NA;0;40,41544;-3,707456;NA;NA;2018-03-27 12:05:46;10;1;1
32454515257;40134316@N06;1;NA;IMG_8834;NA;0;40,585408;-4,138669;NA;NA;2018-03-27 11:50:38;10;1;1
32454515357;40134316@N06;1;NA;IMG_8830;NA;0;40,41544;-3,707456;NA;NA;2018-03-27 10:08:40;10;1;1
32454515397;40134316@N06;1;NA;IMG_8825;NA;0;40,41544;-3,707456;NA;NA;2018-03-27 10:06:55;10;1;1
32454515657;40134316@N06;1;NA;IMG_8914;NA;0;40,587917;-4,137876;NA;NA;2018-03-27 15:58:14;10;1;1
32454515737;40134316@N06;1;NA;IMG_8909;NA;0;40,58896;-4,147253;NA;NA;2018-03-27 15:33:57;1;1;1
32454515777;40134316@N06;1;NA;IMG_8867;NA;0;40,58896;-4,147253;NA;NA;2018-03-27 12:53:38;1;1;1
32454515887;40134316@N06;1;NA;IMG_8912;NA;0;40,58896;-4,147253;NA;NA;2018-03-27 15:34:23;1;1;1
32454515987;40134316@N06;1;NA;IMG_8885;NA;0;40,58896;-4,147253;NA;NA;2018-03-27 15:20:00;1;1;1
32454516037;40134316@N06;1;NA;IMG_8874;NA;0;40,58896;-4,147253;NA;NA;2018-03-27 15:12:18;1;1;1
32454516087;40134316@N06;1;NA;IMG_8869;NA;0;40,58896;-4,147253;NA;NA;2018-03-27 12:57:41;1;1;1
32454516217;40134316@N06;1;NA;IMG_8865;NA;0;40,58896;-4,147253;NA;NA;2018-03-27 12:52:54;1;1;1
32454516317;40134316@N06;1;NA;IMG_8856;NA;0;40,58896;-4,147253;NA;NA;2018-03-27 12:09:20;1;1;1
32454516407;40134316@N06;1;NA;IMG_8854;NA;0;40,58896;-4,147253;NA;NA;2018-03-27 12:08:46;1;1;1
32454549967;145866779@N06;3;NA;Dark lipped banded snail;BMG Spp List Northcott;0;50,847522;-4,554664;NA;NA;2018-04-03 13:21:00;1;1;1
32454550587;145866779@N06;3;NA;Daisy (Bellis perennis);BMG Spp List Northcott;0;50,848852;-4,554962;NA;NA;2018-04-03 13:14:09;1;1;1
32454551797;145866779@N06;3;NA;Common cleavers (Galium aparine);BMG Spp List Northcott;0;50,847919;-4,554762;NA;NA;2018-04-03 13:19:56;1;1;1
32454552487;145866779@N06;3;NA;Chiton (Lepidochitona cinerea);BMG Spp List Northcott;0;50,848888;-4,556389;NA;NA;2018-04-14 11:16:35;1;1;1
32454553007;145866779@N06;3;NA;Buckshorn plantain (Plantago coronopus);BMG Spp List Northcott;0;50,848238;-4,554648;NA;NA;2018-04-03 13:10:40;1;1;1
32454553477;133755874@N03;2;NA;Krokusse;"Braunschweig

OLYMPUS art filter &quot;Pin Hole&quot;";13;52,213888;10,523333;Braunschweig;Deutschland;2016-04-03 14:22:13;1;1;1
32454554677;145866779@N06;3;NA;Black tar lichen (Verrucaria mura);BMG Spp List Northcott;0;50,848888;-4,556389;NA;NA;2018-04-03 13:05:33;1;1;1
;;;;;;;;;;;;;;
;;;;;;;;;;;;;;
;;;;;;;;;;;;;;
;;;;;;;;;;;;;;
32454643417;55867792@N03;3;NA;NA;NA;0;51,113797;17,033377;NA;NA;2018-10-09 12:53:02;7;3;1
32454645457;55867792@N03;3;NA;NA;NA;0;51,113797;17,033508;NA;NA;2018-10-09 12:43:38;7;3;1
32454647617;55867792@N03;3;NA;NA;NA;0;51,113666;17,033591;NA;NA;2018-10-09 11:52:26;7;3;1
32454649277;55867792@N03;3;NA;NA;NA;0;51,113666;17,033369;NA;NA;2018-10-09 11:58:24;7;3;1
32454649437;55867792@N03;3;NA;NA;NA;0;51,113761;17,03438;NA;NA;2018-10-09 13:09:26;7;3;1
32454683207;67726957@N06;1;Sobrevivir;Cأ؛pula de la Catedral de Sevilla;"El maestro mayor, los canteros, albaأ±iles, carpinteros, herreros, olleros, esparteros, peonesâ€¦ cada uno colaborando con su trabajo para que el proyecto de la construcciأ³n de la catedral gأ³tica y renacentista mأ،s grande del mundo.

Tomأ© esta foto desde la cima de La Giralda el 29 de diciembre de 2018, con un Cubot MAX 6&quot; de 13 mpx.";0;37,385187;-5,993031;Aizarna-Zestoa;Andalucأ­a / Euskal Herria;2018-12-29 17:26:36;6;4;2
32454699417;80589014@N02;1;Mechanical Design Engineer;AJBS-LFFQ_20170604_1769.jpg;NA;0;48,498277;2,339233;Basel;NA;2017-06-04 14:27:12;9;1;1
32454765797;69457162@N07;3;NA;Legoland Miniland;NA;0;51,464413;-0,651784;NA;NA;2016-04-01 10:13:35;9;1;1
32454766617;69457162@N07;3;NA;Legoland Miniland;NA;0;51,464413;-0,651784;NA;NA;2016-04-01 10:15:26;9;1;1
32454767127;69457162@N07;3;NA;Legoland Miniland;NA;0;51,464413;-0,651784;NA;NA;2016-04-01 10:15:51;9;1;1
32454767367;69457162@N07;3;NA;Legoland Miniland;NA;0;51,464413;-0,651784;NA;NA;2016-04-01 10:18:28;9;1;1
32454773657;25546241@N03;1;NA;Sea Fury;NA;12;52,089561;0,122988;Lincoln;UK;2015-07-11 16:05:46;9;2;1
32454794457;80589014@N02;1;Mechanical Design Engineer;AJBS-LFFQ_20170604_1862.jpg;NA;0;48,497752;2,339344;Basel;NA;2017-06-04 14:40:40;9;1;1
32454812357;147897064@N02;3;NA;Piccolomini Library;Piccolomini Library in Duomo di Siena, a 13th-century Marian church boasting one of the most fascinating facades in Italy. The library was commissioned in 1492 bt Pope Pius III. It houses precious books and is notable for frescoes and ceiling painting by Pinturicchio. The history of Siena was quite uneventful. Founded by the Etruscans as a small hill town, it was a minor hinterland settlement under the Romans. Only under the Lombard rule, the town started to gain prominence thriving on new trade and pilgrim routes. An independent republic for four hundred years, Siena fell to the Duchy of Florence in 1555. Afterwards, the city followed in the wake of Tuscany. The medieval part of the city is very well preserved (a UNESCO heritage site) as are as some ancient traditions, e.g. the Palio horse race and ward-centric culture (contrade with their distinct identities and mascots). As for Tuscany itself, it reached its apex under Deâ€™ Medici dukes, especially Lorenzo whose legacy is clearly visible even in modern-day Florence. His granddaughter, Catherine deâ€™ Medici would go on to become the wife of King Henry IV of France. Tuscany is best known for its landscapes, architecture and its global cultural impact as the birthplace of the Italian Renaissance [September 29, 2016].;6;43,31791;11,329361;NA;NA;2016-09-29 17:05:05;1;3;2
32454813897;147897064@N02;3;NA;Piccolomini Library;Piccolomini Library in Duomo di Siena, a 13th-century Marian church boasting one of the most fascinating facades in Italy. The library was commissioned in 1492 bt Pope Pius III. It houses precious books and is notable for frescoes and ceiling painting by Pinturicchio. The history of Siena was quite uneventful. Founded by the Etruscans as a small hill town, it was a minor hinterland settlement under the Romans. Only under the Lombard rule, the town started to gain prominence thriving on new trade and pilgrim routes. An independent republic for four hundred years, Siena fell to the Duchy of Florence in 1555. Afterwards, the city followed in the wake of Tuscany. The medieval part of the city is very well preserved (a UNESCO heritage site) as are as some ancient traditions, e.g. the Palio horse race and ward-centric culture (contrade with their distinct identities and mascots). As for Tuscany itself, it reached its apex under Deâ€™ Medici dukes, especially Lorenzo whose legacy is clearly visible even in modern-day Florence. His granddaughter, Catherine deâ€™ Medici would go on to become the wife of King Henry IV of France. Tuscany is best known for its landscapes, architecture and its global cultural impact as the birthplace of the Italian Renaissance [September 29, 2016].;7;43,31791;11,329361;NA;NA;2016-09-29 17:05:26;1;3;2
32454815177;147897064@N02;3;NA;Piccolomini Library;Piccolomini Library in Duomo di Siena, a 13th-century Marian church boasting one of the most fascinating facades in Italy. The library was commissioned in 1492 bt Pope Pius III. It houses precious books and is notable for frescoes and ceiling painting by Pinturicchio. The history of Siena was quite uneventful. Founded by the Etruscans as a small hill town, it was a minor hinterland settlement under the Romans. Only under the Lombard rule, the town started to gain prominence thriving on new trade and pilgrim routes. An independent republic for four hundred years, Siena fell to the Duchy of Florence in 1555. Afterwards, the city followed in the wake of Tuscany. The medieval part of the city is very well preserved (a UNESCO heritage site) as are as some ancient traditions, e.g. the Palio horse race and ward-centric culture (contrade with their distinct identities and mascots). As for Tuscany itself, it reached its apex under Deâ€™ Medici dukes, especially Lorenzo whose legacy is clearly visible even in modern-day Florence. His granddaughter, Catherine deâ€™ Medici would go on to become the wife of King Henry IV of France. Tuscany is best known for its landscapes, architecture and its global cultural impact as the birthplace of the Italian Renaissance [September 29, 2016].;2;43,31791;11,329361;NA;NA;2016-09-29 17:06:11;1;3;2
32454816727;147897064@N02;3;NA;Siena Cathedral;Interior view of Duomo di Siena, a 13th-century Marian church boasting one of the most fascinating facades in Italy. The history of Siena was quite uneventful. Founded by the Etruscans as a small hill town, it was a minor hinterland settlement under the Romans. Only under the Lombard rule, the town started to gain prominence thriving on new trade and pilgrim routes. An independent republic for four hundred years, Siena fell to the Duchy of Florence in 1555. Afterwards, the city followed in the wake of Tuscany. The medieval part of the city is very well preserved (a UNESCO heritage site) as are as some ancient traditions, e.g. the Palio horse race and ward-centric culture (contrade with their distinct identities and mascots). As for Tuscany itself, it reached its apex under Deâ€™ Medici dukes, especially Lorenzo whose legacy is clearly visible even in modern-day Florence. His granddaughter, Catherine deâ€™ Medici would go on to become the wife of King Henry IV of France. Tuscany is best known for its landscapes, architecture and its global cultural impact as the birthplace of the Italian Renaissance [September 29, 2016].;2;43,317981;11,32906;NA;NA;2016-09-29 17:08:07;1;3;2
32454818107;147897064@N02;3;NA;Siena Cathedral;Interior view of Duomo di Siena, a 13th-century Marian church boasting one of the most fascinating facades in Italy. The history of Siena was quite uneventful. Founded by the Etruscans as a small hill town, it was a minor hinterland settlement under the Romans. Only under the Lombard rule, the town started to gain prominence thriving on new trade and pilgrim routes. An independent republic for four hundred years, Siena fell to the Duchy of Florence in 1555. Afterwards, the city followed in the wake of Tuscany. The medieval part of the city is very well preserved (a UNESCO heritage site) as are as some ancient traditions, e.g. the Palio horse race and ward-centric culture (contrade with their distinct identities and mascots). As for Tuscany itself, it reached its apex under Deâ€™ Medici dukes, especially Lorenzo whose legacy is clearly visible even in modern-day Florence. His granddaughter, Catherine deâ€™ Medici would go on to become the wife of King Henry IV of France. Tuscany is best known for its landscapes, architecture and its global cultural impact as the birthplace of the Italian Renaissance [September 29, 2016].;4;43,317981;11,32906;NA;NA;2016-09-29 17:09:35;1;3;2
32454819377;147897064@N02;3;NA;Siena Cathedral;Interior view of Duomo di Siena, a 13th-century Marian church boasting one of the most fascinating facades in Italy. The history of Siena was quite uneventful. Founded by the Etruscans as a small hill town, it was a minor hinterland settlement under the Romans. Only under the Lombard rule, the town started to gain prominence thriving on new trade and pilgrim routes. An independent republic for four hundred years, Siena fell to the Duchy of Florence in 1555. Afterwards, the city followed in the wake of Tuscany. The medieval part of the city is very well preserved (a UNESCO heritage site) as are as some ancient traditions, e.g. the Palio horse race and ward-centric culture (contrade with their distinct identities and mascots). As for Tuscany itself, it reached its apex under Deâ€™ Medici dukes, especially Lorenzo whose legacy is clearly visible even in modern-day Florence. His granddaughter, Catherine deâ€™ Medici would go on to become the wife of King Henry IV of France. Tuscany is best known for its landscapes, architecture and its global cultural impact as the birthplace of the Italian Renaissance [September 29, 2016].;3;43,317981;11,32906;NA;NA;2016-09-29 17:09:58;1;3;2
32454820327;147897064@N02;3;NA;Siena Cathedral;Interior view of Duomo di Siena, a 13th-century Marian church boasting one of the most fascinating facades in Italy. The history of Siena was quite uneventful. Founded by the Etruscans as a small hill town, it was a minor hinterland settlement under the Romans. Only under the Lombard rule, the town started to gain prominence thriving on new trade and pilgrim routes. An independent republic for four hundred years, Siena fell to the Duchy of Florence in 1555. Afterwards, the city followed in the wake of Tuscany. The medieval part of the city is very well preserved (a UNESCO heritage site) as are as some ancient traditions, e.g. the Palio horse race and ward-centric culture (contrade with their distinct identities and mascots). As for Tuscany itself, it reached its apex under Deâ€™ Medici dukes, especially Lorenzo whose legacy is clearly visible even in modern-day Florence. His granddaughter, Catherine deâ€™ Medici would go on to become the wife of King Henry IV of France. Tuscany is best known for its landscapes, architecture and its global cultural impact as the birthplace of the Italian Renaissance [September 29, 2016].;2;43,317981;11,32906;NA;NA;2016-09-29 17:10:57;1;3;2
32454821777;147897064@N02;3;NA;Siena Cathedral;Interior view of Duomo di Siena, a 13th-century Marian church boasting one of the most fascinating facades in Italy. The history of Siena was quite uneventful. Founded by the Etruscans as a small hill town, it was a minor hinterland settlement under the Romans. Only under the Lombard rule, the town started to gain prominence thriving on new trade and pilgrim routes. An independent republic for four hundred years, Siena fell to the Duchy of Florence in 1555. Afterwards, the city followed in the wake of Tuscany. The medieval part of the city is very well preserved (a UNESCO heritage site) as are as some ancient traditions, e.g. the Palio horse race and ward-centric culture (contrade with their distinct identities and mascots). As for Tuscany itself, it reached its apex under Deâ€™ Medici dukes, especially Lorenzo whose legacy is clearly visible even in modern-day Florence. His granddaughter, Catherine deâ€™ Medici would go on to become the wife of King Henry IV of France. Tuscany is best known for its landscapes, architecture and its global cultural impact as the birthplace of the Italian Renaissance [September 29, 2016].;2;43,317981;11,32906;NA;NA;2016-09-29 17:11:41;1;3;2
32454843027;118931533@N07;3;NA;P1140897;NA;0;50,353477;19,08764;NA;NA;2017-09-14 17:17:22;3;2;2
32454845287;67702990@N05;1;NA;ETR 500 Frecciarossa;"Transita nei pressi di Scarperia mentre effettua un Frecciarossa Salerno/Milano Centrale.
Scarperia 03/06/2018";38;43,98213;11,363875;NA;NA;2018-06-03 09:17:31;1;1;1
32454924147;113638006@N07;1;IT Engineer;2018.08.03. Gأ¶schenen;<a href='https://www.facebook.com/PeterCsekePhotography/' rel='noreferrer nofollow'>www.facebook.com/PeterCsekePhotography/</a>;47;46,55878;8,59368;Budapest;Hungary;2018-08-03 10:49:07;10;2;1
32454931537;113638006@N07;1;IT Engineer;2018.09.29. Budapest;<a href='https://www.facebook.com/PeterCsekePhotography/' rel='noreferrer nofollow'>www.facebook.com/PeterCsekePhotography/</a>;40;47,516402;19,082105;Budapest;Hungary;2018-09-29 12:05:31;9;3;1
32455019477;91124353@N05;1;NA;Zakopane (Poland);Cemetery Zasluzonych na Peksowym Brzyzku;0;49,296994;19,947227;NA;NA;2018-06-30 11:03:11;9;2;1
32455021707;91124353@N05;1;NA;Zakopane (Poland);Cemetery Zasluzonych na Peksowym Brzyzku;0;49,296838;19,947227;NA;NA;2018-06-30 11:01:32;9;2;1
32455024987;91124353@N05;1;NA;Zakopane (Poland);Cemetery Zasluzonych na Peksowym Brzyzku;0;49,296666;19,947038;NA;NA;2018-06-30 10:58:52;9;2;1
32455028107;91124353@N05;1;NA;Zakopane (Poland);Cemetery Zasluzonych na Peksowym Brzyzku;0;49,296452;19,946822;NA;NA;2018-06-30 10:55:50;9;2;1
32455028877;91124353@N05;1;NA;Zakopane (Poland);Cemetery Zasluzonych na Peksowym Brzyzku;0;49,29648;19,946813;NA;NA;2018-06-30 10:53:02;9;2;1
32455029467;91124353@N05;1;NA;Zakopane (Poland);Cemetery Zasluzonych na Peksowym Brzyzku;0;49,296402;19,94668;NA;NA;2018-06-30 10:51:40;9;2;1
32455044517;51594639@N07;1;NA;2018 Dijon Motors Cup: Lola T212;"Friday paddock atmosphere at the 2018 Dijon Motors Cup: working on the Gonأ§alo Gomes/James Claridge Lola T212.

Find more pictures and a comprehensive report at <a href='http://forix.autosport.com/8w/dijon18.html' rel='noreferrer nofollow'>8W</a>.";4;47,364219;4,899387;NA;NA;2018-10-12 12:54:22;7;3;1
32455044577;51594639@N07;1;NA;2018 Dijon Motors Cup: Elva Mk8;"Friday paddock atmosphere at the 2018 Dijon Motors Cup: a sneak peek at the Dutoya/Dutoya Elva Mk8.

Find more pictures and a comprehensive report at <a href='http://forix.autosport.com/8w/dijon18.html' rel='noreferrer nofollow'>8W</a>.";3;47,364219;4,899387;NA;NA;2018-10-12 12:51:46;7;3;1
32455044677;51594639@N07;1;NA;2018 Dijon Motors Cup: March 782;"Friday paddock atmosphere at the 2018 Dijon Motors Cup: working on Ben Mitchell's March 782.

Find more pictures and a comprehensive report at <a href='http://forix.autosport.com/8w/dijon18.html' rel='noreferrer nofollow'>8W</a>.";2;47,364219;4,899387;NA;NA;2018-10-12 12:49:53;7;3;1
32455073037;40695821@N00;1;Service Delivery Manager;2018-6297;2018.08.17 // Sicily;0;38,018636;12,498022;Milan;Italy;2018-08-24 17:18:06;9;2;2
32455092577;29785695@N00;1;Process Consultant;Amsterdam Noord;NA;1;52,401757;4,932614;NA;NA;2018-11-04 14:07:09;1;3;1
32455111577;18682562@N00;1;Software Engineer;Royal Tennis Court;NA;0;56,255036;-3,206609;Renfrew;NA;2017-10-14 15:40:47;9;3;1
32455112267;18682562@N00;1;Software Engineer;Gardens;NA;0;56,254672;-3,205067;Renfrew;NA;2017-10-14 15:38:08;9;3;1
32455113077;18682562@N00;1;Software Engineer;Falkland Palace;NA;0;56,254275;-3,205206;Renfrew;NA;2017-10-14 15:37:07;9;3;1
32455129277;44293295@N02;1;NA;@ Buchs SG;"Diese Reihe Tractoren hat die Rأ¼benkampagne 2017 nicht أ¼berlebt und stand abgesteld auf die eine der Ladestrassen von Buchs SG.
Es standen da u.a.:
Deutz Synchron D6807
John Deere 4230
Hأ¼rlimann XT-901.4 FullDrive
Fiat 666 DT
Hأ¼rlimann XT-909 FullDrive
Zetor 10541 Proxima plus
Renault 340 Cergos
Iseki 315.";2;47,16871;9,479731;NA;NA;2018-11-28 09:04:12;7;3;1
32455132747;148343164@N02;3;NA;am S-Bhf Westkreuz - 06;NA;0;52,501572;13,282908;NA;NA;2015-07-09 10:27:34;9;2;1
32455134267;148343164@N02;3;NA;am S-Bhf Westkreuz - 04;NA;0;52,501169;13,283341;NA;NA;2015-07-09 10:25:22;9;2;1
32455135167;148343164@N02;3;NA;am S-Bhf Westkreuz - 03;NA;0;52,501177;13,282786;NA;NA;2015-07-09 10:24:43;9;2;1
32455144127;12448393@N05;1;NA;20181227_161640 - Castel Nuovo (Maschio Angioino);NA;0;40,837919;14,253644;NA;NA;2018-12-27 16:16:40;1;4;1
32455144537;12448393@N05;1;NA;20181228_163728;NA;0;40,751827;14,480822;NA;NA;2018-12-28 16:37:28;9;4;1
32455155767;12448393@N05;1;NA;20181228_161408_MF - Casa del Fauno;NA;0;40,751394;14,484491;NA;NA;2018-12-28 16:14:08;9;4;1
32455185427;12448393@N05;1;NA;20181228_152409 - Fontana;NA;0;40,751647;14,491852;NA;NA;2018-12-28 15:24:09;9;4;1
32455185697;12448393@N05;1;NA;20181228_152213;NA;0;40,750958;14,492294;NA;NA;2018-12-28 15:22:13;9;4;1
32455185877;12448393@N05;1;NA;20181228_150137 - Anfiteatro;NA;0;40,751633;14,494286;NA;NA;2018-12-28 15:01:37;9;4;1
32455186177;12448393@N05;1;NA;20181228_150136 - Anfiteatro;NA;0;40,751633;14,494286;NA;NA;2018-12-28 15:01:36;9;4;1
32455186417;12448393@N05;1;NA;20181228_150017 - Foro Boario;NA;0;40,751944;14,494722;NA;NA;2018-12-28 15:00:17;9;4;1
32455186657;12448393@N05;1;NA;20181228_150010 - Foro Boario;NA;0;40,751944;14,494722;NA;NA;2018-12-28 15:00:10;9;4;1
32455186887;12448393@N05;1;NA;20181228_145904 - Anfiteatro;NA;0;40,751361;14,494388;NA;NA;2018-12-28 14:59:04;9;4;1
32455187027;12448393@N05;1;NA;20181228_145453 - Anfiteatro - Mostra Pink Floid;NA;0;40,75095;14,495574;NA;NA;2018-12-28 14:54:53;9;4;1
32455187207;12448393@N05;1;NA;20181228_144643 - Anfiteatro;NA;0;40,750833;14,495555;NA;NA;2018-12-28 14:46:43;9;4;1
32455187517;12448393@N05;1;NA;20181228_144617 - Anfiteatro - Mostra Pink Floid;NA;0;40,750833;14,495555;NA;NA;2018-12-28 14:46:16;9;4;1
32455202477;77818029@N07;1;NA;DAV_5973 Castillo de Tossa de Mar;Tossa de Mar, Selva, Girona, Calalunya, Spain.;12;41,716969;2,932512;Huesca;Spain;2018-10-05 21:54:54;10;3;2
32455202507;12448393@N05;1;NA;20181228_135014 - Strada;NA;0;40,749419;14,488705;NA;NA;2018-12-28 13:50:14;9;4;1
32455202867;12448393@N05;1;NA;20181228_134841;NA;0;40,749097;14,489077;NA;NA;2018-12-28 13:48:40;9;4;1
32455203297;12448393@N05;1;NA;20181228_134644 - Teatro Piccolo;NA;0;40,748805;14,489027;NA;NA;2018-12-28 13:46:44;9;4;1
32455203657;12448393@N05;1;NA;20181228_134535 - Quadriportico dei teatri o Caserma dei Gladiatori;NA;0;40,748411;14,488852;NA;NA;2018-12-28 13:45:35;9;4;1
32455204137;12448393@N05;1;NA;20181228_134312 - Quadriportico dei teatri o Caserma dei Gladiatori;NA;0;40,748411;14,488852;NA;NA;2018-12-28 13:43:12;9;4;1
32455204367;12448393@N05;1;NA;20181228_134258 - Quadriportico dei teatri o Caserma dei Gladiatori;NA;0;40,748411;14,488852;NA;NA;2018-12-28 13:42:58;9;4;1
32455204677;12448393@N05;1;NA;20181228_134243 - Quadriportico dei teatri o Caserma dei Gladiatori;NA;0;40,748411;14,488852;NA;NA;2018-12-28 13:42:43;9;4;1
32455205027;12448393@N05;1;NA;20181228_133606 - Teatro Grande;NA;0;40,748822;14,488422;NA;NA;2018-12-28 13:36:06;9;4;1
32455215857;12448393@N05;1;NA;20181228_124017;NA;0;40,74883;14,485355;NA;NA;2018-12-28 12:40:17;9;4;1
32455222407;12448393@N05;1;NA;20181228_115744_MF - Tempio di Venere;NA;0;40,748119;14,483652;NA;NA;2018-12-28 11:57:44;9;4;1
32455222697;12448393@N05;1;NA;20181228_115708;NA;0;40,748119;14,483652;NA;NA;2018-12-28 11:57:07;9;4;1
32455224147;12448393@N05;1;NA;20181228_113901 - Antiquario - Calchi corpi;NA;0;40,748238;14,483391;NA;NA;2018-12-28 11:39:01;9;4;1
32455224467;12448393@N05;1;NA;20181228_113821 - Antiquario;NA;0;40,748238;14,483391;NA;NA;2018-12-28 11:38:21;9;4;1
32455240687;12448393@N05;1;NA;20181229_183144 - Napoli sotterranea;NA;0;40,851111;14,256944;NA;NA;2018-12-29 18:31:44;10;4;2
32455240887;12448393@N05;1;NA;20181229_183138 - Napoli sotterranea - Museo Seconda Guerra Mondiale;NA;0;40,851111;14,256944;NA;NA;2018-12-29 18:31:38;10;4;2
32455241077;12448393@N05;1;NA;20181229_183128 - Napoli sotterranea;NA;0;40,851111;14,256944;NA;NA;2018-12-29 18:31:28;10;4;2
32455258417;12448393@N05;1;NA;20181229_181715 - Presepi;NA;0;40,847819;14,253358;NA;NA;2018-12-29 18:17:15;10;4;2
32455260617;12448393@N05;1;NA;20181229_181449 - Presepi;NA;0;40,847819;14,253358;NA;NA;2018-12-29 18:14:49;10;4;2
32455260937;12448393@N05;1;NA;20181229_181419 - Presepi;NA;0;40,847819;14,253358;NA;NA;2018-12-29 18:14:19;10;4;2
32455261267;12448393@N05;1;NA;20181229_181353 - Presepi;NA;0;40,847819;14,253358;NA;NA;2018-12-29 18:13:53;10;4;2
32455261597;12448393@N05;1;NA;20181229_181334 - Presepi;NA;0;40,847819;14,253358;NA;NA;2018-12-29 18:13:34;10;4;2
32455261967;12448393@N05;1;NA;20181229_181304 - Presepi;NA;0;40,847819;14,253358;NA;NA;2018-12-29 18:13:04;10;4;2
32455262367;12448393@N05;1;NA;20181229_181253 - Presepi;NA;0;40,847819;14,253358;NA;NA;2018-12-29 18:12:53;10;4;2
32455262747;12448393@N05;1;NA;20181229_180332;NA;0;40,846216;14,248152;NA;NA;2018-12-29 18:03:31;10;4;2
32455272817;29776877@N02;3;NA;2015_10_070340_RuffordOldHallCV;NA;0;53,637594;-2,813378;NA;NA;2015-10-07 11:30:59;3;3;1
32455316257;12448393@N05;1;NA;20181229_134938 - Reggia di Caserta;NA;0;41,090555;14,328333;NA;NA;2018-12-29 13:49:38;1;4;1
32455316907;12448393@N05;1;NA;20181229_134920 - Reggia di Caserta;NA;0;41,090555;14,328611;NA;NA;2018-12-29 13:49:20;1;4;1
32455317387;12448393@N05;1;NA;20181229_134028_MF - Reggia di Caserta;NA;0;41,086219;14,328219;NA;NA;2018-12-29 13:40:28;1;4;1
32455317637;12448393@N05;1;NA;20181229_133954_MF - Reggia di Caserta;NA;0;41,086219;14,328219;NA;NA;2018-12-29 13:39:54;1;4;1
32455318137;12448393@N05;1;NA;20181229_133918_MF - Reggia di Caserta;NA;0;41,086219;14,328219;NA;NA;2018-12-29 13:39:18;1;4;1
32455319487;12448393@N05;1;NA;20181230_154440 - Galleria Umberto I;NA;0;40,837777;14,249444;NA;NA;2018-12-30 15:44:40;9;4;1
32455319707;12448393@N05;1;NA;20181230_153937 - Palazzo Reale;NA;0;40,836388;14,249444;NA;NA;2018-12-30 15:39:37;9;4;1
32455320047;12448393@N05;1;NA;20181230_153911 - Palazzo Reale;NA;0;40,836388;14,249444;NA;NA;2018-12-30 15:39:11;9;4;1
32455320397;12448393@N05;1;NA;20181230_152415 - Palazzo Reale;NA;0;40,837222;14,248611;NA;NA;2018-12-30 15:24:14;9;4;1
32455320767;12448393@N05;1;NA;20181229_130934 - Reggia di Caserta;NA;0;41,077305;14,322208;NA;NA;2018-12-29 13:09:34;1;4;1
32455321037;12448393@N05;1;NA;20181229_130741 - Reggia di Caserta;NA;0;41,076416;14,321263;NA;NA;2018-12-29 13:07:41;1;4;1
32455332257;12448393@N05;1;NA;20181230_150049 - Palazzo Reale;NA;0;40,836388;14,251388;NA;NA;2018-12-30 15:00:49;9;4;1
32455332727;12448393@N05;1;NA;20181230_150011 - Palazzo Reale;NA;0;40,836388;14,251388;NA;NA;2018-12-30 15:00:11;9;4;1
32455333247;12448393@N05;1;NA;20181230_150006 - Palazzo Reale;NA;0;40,836388;14,251388;NA;NA;2018-12-30 15:00:06;9;4;1
32455333737;12448393@N05;1;NA;20181230_150002 - Palazzo Reale;NA;0;40,836388;14,251388;NA;NA;2018-12-30 15:00:02;9;4;1
32455334207;12448393@N05;1;NA;20181230_145945 - Palazzo Reale;NA;0;40,836388;14,251388;NA;NA;2018-12-30 14:59:45;9;4;1
32455334617;12448393@N05;1;NA;20181230_145938 - Palazzo Reale;NA;0;40,836388;14,251388;NA;NA;2018-12-30 14:59:38;9;4;1
32455335617;12448393@N05;1;NA;20181230_145615 - Palazzo Reale;NA;0;40,835;14,25;NA;NA;2018-12-30 14:56:15;9;4;1
32455336047;12448393@N05;1;NA;20181230_145606 - Palazzo Reale;NA;0;40,835;14,25;NA;NA;2018-12-30 14:56:05;9;4;1
32455336567;12448393@N05;1;NA;20181230_145552 - Palazzo Reale;NA;0;40,835;14,25;NA;NA;2018-12-30 14:55:52;9;4;1
32455337187;12448393@N05;1;NA;20181230_145420 - Palazzo Reale;NA;0;40,838611;14,248888;NA;NA;2018-12-30 14:54:20;9;4;1
32455339557;12448393@N05;1;NA;20181229_114902 - Reggia di Caserta;NA;0;41,073102;14,326902;NA;NA;2018-12-29 11:49:02;1;4;1
32455339807;12448393@N05;1;NA;20181229_114851 - Reggia di Caserta;NA;0;41,073102;14,326902;NA;NA;2018-12-29 11:48:51;1;4;1
32455340117;12448393@N05;1;NA;20181229_114840 - Reggia di Caserta;NA;0;41,073102;14,326902;NA;NA;2018-12-29 11:48:40;1;4;1
32455341027;12448393@N05;1;NA;20181230_144710 - Palazzo Reale;NA;0;40,836388;14,251388;NA;NA;2018-12-30 14:47:09;9;4;1
32455341357;12448393@N05;1;NA;20181230_144650 - Palazzo Reale;NA;0;40,836388;14,251388;NA;NA;2018-12-30 14:46:50;9;4;1
32455341527;12448393@N05;1;NA;20181229_114302 - Reggia di Caserta;NA;0;41,073102;14,326902;NA;NA;2018-12-29 11:43:02;1;4;1
32455341807;12448393@N05;1;NA;20181229_114244 - Reggia di Caserta;NA;0;41,073102;14,326902;NA;NA;2018-12-29 11:42:44;1;4;1
32455342347;12448393@N05;1;NA;20181229_114218 - Reggia di Caserta;NA;0;41,073102;14,326902;NA;NA;2018-12-29 11:42:18;1;4;1
32455342617;12448393@N05;1;NA;20181230_143955 - Palazzo Reale;NA;0;40,837777;14,245555;NA;NA;2018-12-30 14:39:55;9;4;1
32455342897;12448393@N05;1;NA;20181230_143938 - Palazzo Reale;NA;0;40,837777;14,245555;NA;NA;2018-12-30 14:39:38;9;4;1
32455343117;12448393@N05;1;NA;20181229_114141 - Reggia di Caserta;NA;0;41,073102;14,326902;NA;NA;2018-12-29 11:41:41;1;4;1
32455343437;12448393@N05;1;NA;20181229_114132 - Reggia di Caserta;NA;0;41,073102;14,326902;NA;NA;2018-12-29 11:41:32;1;4;1
32455356197;12448393@N05;1;NA;20181229_111128 - Reggia di Caserta;NA;0;41,073102;14,326902;NA;NA;2018-12-29 11:11:27;1;4;1
32455356507;12448393@N05;1;NA;20181229_111106 - Reggia di Caserta;NA;0;41,073102;14,326902;NA;NA;2018-12-29 11:11:05;1;4;1
32455356677;12448393@N05;1;NA;20181230_123959 - Castel dell'Ovo;NA;0;40,828611;14,247777;NA;NA;2018-12-30 12:39:59;9;4;1
32455356767;12448393@N05;1;NA;20181230_123609 - Castel dell'Ovo;NA;0;40,813055;14,201944;NA;NA;2018-12-30 12:36:09;9;4;1
32455356877;12448393@N05;1;NA;20181229_111003 - Reggia di Caserta;NA;0;41,073102;14,326902;NA;NA;2018-12-29 11:10:03;1;4;1
32455356967;12448393@N05;1;NA;20181230_123553 - Castel dell'Ovo;NA;0;40,827777;14,248055;NA;NA;2018-12-30 12:35:52;9;4;1
32455357157;12448393@N05;1;NA;20181229_110947 - Reggia di Caserta;NA;0;41,073102;14,326902;NA;NA;2018-12-29 11:09:47;1;4;1
32455357347;12448393@N05;1;NA;20181229_110841 - Reggia di Caserta;NA;0;41,073102;14,326902;NA;NA;2018-12-29 11:08:41;1;4;1
32455357757;12448393@N05;1;NA;20181229_110622 - Reggia di Caserta;NA;0;41,073102;14,326902;NA;NA;2018-12-29 11:06:22;1;4;1
32455372707;12448393@N05;1;NA;20181230_173418 - Metropolintana;NA;0;40,843888;14,256111;NA;NA;2018-12-30 17:34:18;9;4;2
32455373737;12448393@N05;1;NA;20181229_200325 - Napoli sotterranea;NA;0;40,851077;14,256894;NA;NA;2018-12-29 20:03:25;10;4;2
;;;;;;;;;;;;;;
32455385207;12448393@N05;1;NA;20181229_101837 - Reggia di Caserta;NA;0;41,073102;14,326902;NA;NA;2018-12-29 10:18:37;1;4;1
32455385697;12448393@N05;1;NA;20181229_101700 - Reggia di Caserta;NA;0;41,073102;14,326902;NA;NA;2018-12-29 10:17:00;1;4;1
32455529007;63578291@N05;1;Selbststأ¤ndig;Bunte Buswelt - Berlin;Berliner Verkehrsbetriebe // Kennzeichen unbekannt // Liniennummer unbekannt;9;52,509221;13,371573;Bergisch Gladbach;Deutschland;2018-06-19 11:56:13;9;1;1
32455543767;40036489@N00;1;safe one;Weisse Trauben - Weissherbst - Weisswein;NA;6;48,783055;9,271111;Tأ¼bingen ( Tuebingen, Region Stutgart);Germany   ;   in the south-west;2016-10-08 11:39:27;9;3;1
32455549987;76098459@N04;3;NA;Walking Streets of Vienna;NA;76;48,208516;16,372225;NA;NA;2018-09-28 02:01:55;1;3;3
32455550537;76098459@N04;3;NA;Carriage Horses;NA;210;48,209288;16,369585;NA;NA;2018-09-28 03:19:41;1;3;3
32455579917;131325699@N08;3;NA;Heeresbأ¤ckerei;Dresden;0;51,081817;13,758616;Bologna;Italia;2018-08-24 09:52:10;9;2;1
32455601817;34884355@N00;1;NA;River Du Paillon;Autumn 2018, Nice (FR);0;43,712533;7,283753;The Hague;The Netherlands;2018-10-30 16:39:06;9;3;1
32455603577;34884355@N00;1;NA;Praying in habor;Autumn 2018, Nice (FR);0;43,694042;7,283248;The Hague;The Netherlands;2018-10-30 15:41:08;9;3;1
32455605617;34884355@N00;1;NA;Train to Digne-les-Bains;Autumn 2018, Nice (FR);0;43,70902;7,259441;The Hague;The Netherlands;2018-10-29 21:18:22;6;3;2
32455657677;91124353@N05;1;NA;Zakopane (Poland);Gubaإ‚أ³wka Hill funicular;0;49,306319;19,932705;NA;NA;2018-06-30 10:28:05;9;2;1
32455661237;91124353@N05;1;NA;Zakopane (Poland);Gubaإ‚أ³wka Hill funicular;0;49,298636;19,945388;NA;NA;2018-06-30 10:09:21;9;2;1
32455662627;91124353@N05;1;NA;Zakopane (Poland);Gubaإ‚أ³wka Hill funicular;0;49,298311;19,945763;NA;NA;2018-06-30 10:04:39;9;2;1
32455674297;144086540@N06;3;NA;Fallen sky;DC Tower Vienna.;1;48,229583;16,409094;NA;NA;2018-01-06 16:18:26;7;4;1
32455720267;91124353@N05;1;NA;Zakopane (Poland);Gubaإ‚أ³wka  Hill;0;49,30663;19,932794;NA;NA;2018-06-30 10:26:44;9;2;1
32455723357;91124353@N05;1;NA;Zakopane (Poland);Gubaإ‚أ³wka  Hill;0;49,306786;19,932755;NA;NA;2018-06-30 10:25:54;9;2;1
32455755217;12962905@N05;1;NA;The rooftops of Sibiu I;NA;10;45,797657;24,152122;Maia (Porto);Portugal;2018-10-03 12:51:20;6;3;1
32455755447;12962905@N05;1;NA;The way to the time machine;NA;9;45,798068;24,149354;Maia (Porto);Portugal;2018-10-03 12:34:31;6;3;1
32455755707;12962905@N05;1;NA;Out of a ghost story;NA;4;45,798068;24,149354;Maia (Porto);Portugal;2018-10-03 12:33:11;6;3;1
32455776717;61835940@N05;1;NA;La Casa Azul;Arenal Sound 2018, Burriana (Castellأ³n).;0;39,864145;-0,068911;Torredembarra;Espaأ±a;2018-08-02 23:44:15;1;2;2
32455776787;61835940@N05;1;NA;La Casa Azul;Arenal Sound 2018, Burriana (Castellأ³n).;1;39,864145;-0,068911;Torredembarra;Espaأ±a;2018-08-02 23:37:20;1;2;2
32455776797;61835940@N05;1;NA;La Casa Azul;Arenal Sound 2018, Burriana (Castellأ³n).;0;39,864145;-0,068911;Torredembarra;Espaأ±a;2018-08-02 23:42:50;1;2;2
32455776857;61835940@N05;1;NA;La Casa Azul;Arenal Sound 2018, Burriana (Castellأ³n).;0;39,864145;-0,068911;Torredembarra;Espaأ±a;2018-08-02 23:36:08;1;2;2
32455776947;61835940@N05;1;NA;Pأ؛blico.;Arenal Sound 2018, Burriana (Castellأ³n).;0;39,864145;-0,068911;Torredembarra;Espaأ±a;2018-08-02 20:58:20;1;2;2
32455776997;61835940@N05;1;NA;Pأ؛blico.;Arenal Sound 2018, Burriana (Castellأ³n).;0;39,864145;-0,068911;Torredembarra;Espaأ±a;2018-08-02 20:29:13;1;2;2
32455777057;61835940@N05;1;NA;Rozalأ©n;Arenal Sound 2018, Burriana (Castellأ³n).;0;39,864145;-0,068911;Torredembarra;Espaأ±a;2018-08-02 20:24:16;1;2;2
32455777107;61835940@N05;1;NA;Rozalأ©n;Arenal Sound 2018, Burriana (Castellأ³n).;0;39,864145;-0,068911;Torredembarra;Espaأ±a;2018-08-02 20:12:07;1;2;2
32455777217;61835940@N05;1;NA;Rozalأ©n;Arenal Sound 2018, Burriana (Castellأ³n).;0;39,864145;-0,068911;Torredembarra;Espaأ±a;2018-08-02 20:09:33;1;2;2
32455777347;61835940@N05;1;NA;Pأ؛blico.;Arenal Sound 2018, Burriana (Castellأ³n).;0;39,864145;-0,068911;Torredembarra;Espaأ±a;2018-08-02 20:07:05;1;2;2
32455777437;61835940@N05;1;NA;Rozalأ©n;Arenal Sound 2018, Burriana (Castellأ³n).;0;39,864145;-0,068911;Torredembarra;Espaأ±a;2018-08-02 20:02:10;1;2;2
32455777557;61835940@N05;1;NA;El Kanka;Arenal Sound 2018, Burriana (Castellأ³n).;0;39,864145;-0,068911;Torredembarra;Espaأ±a;2018-08-02 19:16:01;1;2;2
32455777717;61835940@N05;1;NA;El Kanka;Arenal Sound 2018, Burriana (Castellأ³n).;0;39,864145;-0,068911;Torredembarra;Espaأ±a;2018-08-02 19:14:38;1;2;2
32455777807;61835940@N05;1;NA;El Kanka;Arenal Sound 2018, Burriana (Castellأ³n).;0;39,864145;-0,068911;Torredembarra;Espaأ±a;2018-08-02 19:09:05;1;2;2
32455777877;61835940@N05;1;NA;El Kanka;Arenal Sound 2018, Burriana (Castellأ³n).;0;39,864145;-0,068911;Torredembarra;Espaأ±a;2018-08-02 19:05:17;1;2;2
32455778097;61835940@N05;1;NA;La Casa Azul;Arenal Sound 2018, Burriana (Castellأ³n).;0;39,864145;-0,068911;Torredembarra;Espaأ±a;2018-08-02 23:44:08;1;2;2
32455778167;61835940@N05;1;NA;La Casa Azul;Arenal Sound 2018, Burriana (Castellأ³n).;0;39,864145;-0,068911;Torredembarra;Espaأ±a;2018-08-02 23:42:57;1;2;2
32455778227;61835940@N05;1;NA;La Casa Azul;Arenal Sound 2018, Burriana (Castellأ³n).;0;39,864145;-0,068911;Torredembarra;Espaأ±a;2018-08-02 23:41:32;1;2;2
32455778267;61835940@N05;1;NA;La Casa Azul;Arenal Sound 2018, Burriana (Castellأ³n).;0;39,864145;-0,068911;Torredembarra;Espaأ±a;2018-08-02 23:38:54;1;2;2
32455778357;61835940@N05;1;NA;La Casa Azul;Arenal Sound 2018, Burriana (Castellأ³n).;0;39,864145;-0,068911;Torredembarra;Espaأ±a;2018-08-02 23:37:25;1;2;2
32455778517;61835940@N05;1;NA;La Casa Azul;Arenal Sound 2018, Burriana (Castellأ³n).;0;39,864145;-0,068911;Torredembarra;Espaأ±a;2018-08-02 23:34:56;1;2;2
32455778617;61835940@N05;1;NA;La Casa Azul;Arenal Sound 2018, Burriana (Castellأ³n).;0;39,864145;-0,068911;Torredembarra;Espaأ±a;2018-08-02 23:34:15;1;2;2
32455778667;61835940@N05;1;NA;La Casa Azul;Arenal Sound 2018, Burriana (Castellأ³n).;0;39,864145;-0,068911;Torredembarra;Espaأ±a;2018-08-02 23:33:38;1;2;2
32455778737;61835940@N05;1;NA;La Casa Azul;Arenal Sound 2018, Burriana (Castellأ³n).;0;39,864145;-0,068911;Torredembarra;Espaأ±a;2018-08-02 23:32:31;1;2;2
32455778777;61835940@N05;1;NA;Pأ؛blico.;Arenal Sound 2018, Burriana (Castellأ³n).;0;39,864145;-0,068911;Torredembarra;Espaأ±a;2018-08-02 20:58:21;1;2;2
32455778857;61835940@N05;1;NA;Rozalأ©n;Arenal Sound 2018, Burriana (Castellأ³n).;0;39,864145;-0,068911;Torredembarra;Espaأ±a;2018-08-02 20:53:38;1;2;2
32455778937;61835940@N05;1;NA;Pأ؛blico.;Arenal Sound 2018, Burriana (Castellأ³n).;0;39,864145;-0,068911;Torredembarra;Espaأ±a;2018-08-02 20:34:45;1;2;2
32455779027;61835940@N05;1;NA;Pأ؛blico.;Arenal Sound 2018, Burriana (Castellأ³n).;0;39,864145;-0,068911;Torredembarra;Espaأ±a;2018-08-02 20:31:04;1;2;2
32455779157;61835940@N05;1;NA;Rozalأ©n;Arenal Sound 2018, Burriana (Castellأ³n).;0;39,864145;-0,068911;Torredembarra;Espaأ±a;2018-08-02 20:27:24;1;2;2
32455779197;61835940@N05;1;NA;Rozalأ©n;Arenal Sound 2018, Burriana (Castellأ³n).;0;39,864145;-0,068911;Torredembarra;Espaأ±a;2018-08-02 20:26:12;1;2;2
32455779217;61835940@N05;1;NA;Rozalأ©n;Arenal Sound 2018, Burriana (Castellأ³n).;0;39,864145;-0,068911;Torredembarra;Espaأ±a;2018-08-02 20:24:15;1;2;2
32455779307;61835940@N05;1;NA;Rozalأ©n;Arenal Sound 2018, Burriana (Castellأ³n).;0;39,864145;-0,068911;Torredembarra;Espaأ±a;2018-08-02 20:23:49;1;2;2
32455779417;61835940@N05;1;NA;Pأ؛blico.;Arenal Sound 2018, Burriana (Castellأ³n).;0;39,864145;-0,068911;Torredembarra;Espaأ±a;2018-08-02 20:11:29;1;2;2
32455779477;61835940@N05;1;NA;Rozalأ©n;Arenal Sound 2018, Burriana (Castellأ³n).;0;39,864145;-0,068911;Torredembarra;Espaأ±a;2018-08-02 20:10:07;1;2;2
32455779547;61835940@N05;1;NA;Rozalأ©n;Arenal Sound 2018, Burriana (Castellأ³n).;0;39,864145;-0,068911;Torredembarra;Espaأ±a;2018-08-02 20:09:33;1;2;2
32455779577;61835940@N05;1;NA;Pأ؛blico.;Arenal Sound 2018, Burriana (Castellأ³n).;0;39,864145;-0,068911;Torredembarra;Espaأ±a;2018-08-02 20:08:48;1;2;2
32455779647;61835940@N05;1;NA;Rozalأ©n;Arenal Sound 2018, Burriana (Castellأ³n).;0;39,864145;-0,068911;Torredembarra;Espaأ±a;2018-08-02 20:07:27;1;2;2
32455779757;61835940@N05;1;NA;Pأ؛blico.;Arenal Sound 2018, Burriana (Castellأ³n).;0;39,864145;-0,068911;Torredembarra;Espaأ±a;2018-08-02 20:06:47;1;2;2
32455779807;61835940@N05;1;NA;Rozalأ©n;Arenal Sound 2018, Burriana (Castellأ³n).;0;39,864145;-0,068911;Torredembarra;Espaأ±a;2018-08-02 20:05:59;1;2;2
32455779847;61835940@N05;1;NA;Rozalأ©n;Arenal Sound 2018, Burriana (Castellأ³n).;0;39,864145;-0,068911;Torredembarra;Espaأ±a;2018-08-02 20:05:26;1;2;2
32455779897;61835940@N05;1;NA;Rozalأ©n;Arenal Sound 2018, Burriana (Castellأ³n).;0;39,864145;-0,068911;Torredembarra;Espaأ±a;2018-08-02 20:03:42;1;2;2
32455779947;61835940@N05;1;NA;Rozalأ©n;Arenal Sound 2018, Burriana (Castellأ³n).;1;39,864145;-0,068911;Torredembarra;Espaأ±a;2018-08-02 20:03:07;1;2;2
32455779987;61835940@N05;1;NA;Rozalأ©n;Arenal Sound 2018, Burriana (Castellأ³n).;0;39,864145;-0,068911;Torredembarra;Espaأ±a;2018-08-02 20:02:53;1;2;2
32455780017;61835940@N05;1;NA;Rozalأ©n;Arenal Sound 2018, Burriana (Castellأ³n).;0;39,864145;-0,068911;Torredembarra;Espaأ±a;2018-08-02 20:02:19;1;2;2
32455780057;61835940@N05;1;NA;Rozalأ©n;Arenal Sound 2018, Burriana (Castellأ³n).;0;39,864145;-0,068911;Torredembarra;Espaأ±a;2018-08-02 20:02:03;1;2;2
32455780177;61835940@N05;1;NA;Pأ؛blico.;Arenal Sound 2018, Burriana (Castellأ³n).;0;39,864145;-0,068911;Torredembarra;Espaأ±a;2018-08-02 19:49:32;1;2;2
32455780677;61835940@N05;1;NA;Pأ؛blico.;Arenal Sound 2018, Burriana (Castellأ³n).;0;39,864145;-0,068911;Torredembarra;Espaأ±a;2018-08-02 19:09:50;1;2;2
32455780757;61835940@N05;1;NA;El Kanka;Arenal Sound 2018, Burriana (Castellأ³n).;0;39,864145;-0,068911;Torredembarra;Espaأ±a;2018-08-02 19:07:07;1;2;2
32455805157;20987962@N03;1;NA;Theddlethorpe;Theddlethorpe;0;53,370211;0,236261;Swindon;England;2018-12-27 11:44:52;7;4;1
32455809057;20987962@N03;1;NA;Theddlethorpe;Theddlethorpe;0;53,371772;0,239416;Swindon;England;2018-12-27 11:58:11;7;4;1
32455810147;160557051@N07;3;Software Developer;Relief - outer wall, Santa Maria e San Rocco in Pitigliano;NA;21;42,633475;11,664311;Katowice;NA;2018-07-14 15:27:06;1;2;1
32455810457;20987962@N03;1;NA;Theddlethorpe;Theddlethorpe;0;53,372041;0,239722;Swindon;England;2018-12-27 11:57:12;7;4;1
32455811807;20987962@N03;1;NA;Theddlethorpe;Theddlethorpe;0;53,371563;0,237725;Swindon;England;2018-12-27 11:48:02;7;4;1
32455813507;20987962@N03;1;NA;Theddlethorpe;Theddlethorpe;0;53,370319;0,236252;Swindon;England;2018-12-27 11:45:12;7;4;1
32455814777;20987962@N03;1;NA;Theddlethorpe;Theddlethorpe;0;53,370177;0,235916;Swindon;England;2018-12-27 11:43:10;7;4;1
32455971547;63172536@N00;2;NA;Bonnie in the Lego Box;NA;0;52,92448;-1,231964;Nottingham;UK;2018-12-25 01:27:04;8;4;3
32456034987;63172536@N00;2;NA;Winter Sun;NA;0;52,933216;-1,227395;Nottingham;UK;2018-12-24 12:25:44;9;4;1
32456051167;20987962@N03;1;NA;Lincolnshire;Lincolnshire;2;53,395416;-0,228264;Swindon;England;2018-12-26 12:54:31;7;4;1
32456068117;74286186@N00;1;NA;خ‘خ³خ¹خ؟د‚ خ”خ¹خ؟خ½د…دƒخ¹خ؟د‚ / Agios Dionisios Church / ذ¦رٹر€ذ؛ذ²ذ° ذگذ³ذ¸ذ¾رپ ذ”ذ¸ذ¾ذ½ذ¸رپذ¸ذ¾رپ;NA;10;37,778984;20,897991;Munich;Germany;2015-10-03 10:43:27;9;3;1
32456121277;140574134@N02;1;NA;Rosehearty Harbour - Aberdeenshire Scotland - 19/04/2018;"I visited this beautiful little harbour on the 18th April 2018, it was a beautiful day, forgetting to post the photos I took that day as I had so many from Fraserburgh and various other places on the way there that day, hence this late post from last year.

General information

Rosehearty has two harbours, the old harbour formed of two stone piers and 2 acres in extent.

Port Rae Harbour, now disused, lies to the east and has an area of 10 acres. During the herring season forty years ago it was scarcely large enough for all the drifters which landed their fish here for the twelve curers of Rosehearty.

One of the oldest seaports in Scotland, Rosehearty at one time had a fishing fleet which supported 600 people.

Extending to 3400 square metres, this is a one-basin harbour which offers 120 metres of quayside inside the harbour with a further 120 metres on the outer breakwater, but this is exposed to winds from between East and North-east.

Around 20 boats, most involved in part-time fishing, use the harbour regularly.

Rosehearty - Population 1250

Rosehearty is believed to have been founded by a party of Danes who were ship-wrecked there in the early fourteenth century.

In common with most of the towns and villages along this coast it went through a fishing boom in the nineteenth century but it is now a purely recreational harbour. Rocky cliffs, sandy beaches and historic monuments make it an attractive walking area.

Harbour depths
The harbour virtually dries out at low tide, restricting accessibility, but the breakwater, though exposed, can be used at all states of the tide.

Vessels entering the harbour should keep the black and white leading poles in line until 30 metres from the point of the West Pier then, keeping the poles to port, enter midway between the West Pier and the line of the leading poles.

The harbour should not be approached in onshore winds.

The adjacent Port Rae should not be entered without local knowledge because of unmarked rocks.

The slipway may be used for launching or recovery apart from 1 to 2 hours either side of low water depending on tidal flow. Slipway users should use the car park for trailers and car parking.

No parking is allowed on the grass.

Facilities
caravan site
library
Post Office
hotel
shops

Rosehearty lies on the north-facing coast of Aberdeenshire, four miles west of Fraserburgh. It was probably first settled by Danish fishermen in the 1300s and the name means Abhartach's Point in Old Gaelic. History fails to record who Abhartach was.

In 1424 the Fraser family built Pitsligo Castle on a site a few hundred yards inland from the coast. This was considerably enlarged by the Forbes family in 1570: the Frasers moving to Pittulie Castle which they built a short distance to the east. The remains of the two castles can be seen from Rosehearty.

In the 1630s Sir Alex Forbes, resident of Pitsligo Castle and later to become the First Lord Pitsligo, dramatically expanded the existing settlement of Rosehearty. The aim was to develop a large commercial fishery, with Sir Alex taking 20% of everything landed at his new port. The harbour probably dates back to this expansion, and Pitsligo Church was built in 1632.

One of Sir Alex's successors backed the wrong side in the 1715 Jacobite uprising and the lands and title were forfeited. By the 1850s both Pitsligo and Pittulie Castles were derelict: but Rosehearty was booming.

90 fishing boats were based here, supporting a range of marketing and processing activities. But when the railway came to north east Scotland it terminated at Fraserburgh rather than at Rosehearty and the local fishing industry moved there almost overnight.

Today's Rosehearty retains an active, if not exactly a busy, harbour. This lies at the east end of the old heart of the village. Fishertown, which still has its distinctive rows of fishermen's cottages, extends around the shoreline from the harbour not far above the high tide mark. This must be an exciting place in a northerly storm.

To the south of Fishertown is the New Town, built largely during the boom years of the 1800s. This is focussed on its large square. The southern side of Rosehearty is still more recent, concluding with the 9-hole golf club and by the open land around the two ruined castles.

On the west side of Rosehearty is one of its most recent and most distinctive structures, a tall white observation tower associated with the military ranges off the coast here.";3;57,699905;-2,116084;NA;NA;2018-04-19 17:46:35;1;1;2
32456122027;140574134@N02;1;NA;Rosehearty Harbour - Aberdeenshire Scotland - 19/04/2018;"I visited this beautiful little harbour on the 18th April 2018, it was a beautiful day, forgetting to post the photos I took that day as I had so many from Fraserburgh and various other places on the way there that day, hence this late post from last year.

General information

Rosehearty has two harbours, the old harbour formed of two stone piers and 2 acres in extent.

Port Rae Harbour, now disused, lies to the east and has an area of 10 acres. During the herring season forty years ago it was scarcely large enough for all the drifters which landed their fish here for the twelve curers of Rosehearty.

One of the oldest seaports in Scotland, Rosehearty at one time had a fishing fleet which supported 600 people.

Extending to 3400 square metres, this is a one-basin harbour which offers 120 metres of quayside inside the harbour with a further 120 metres on the outer breakwater, but this is exposed to winds from between East and North-east.

Around 20 boats, most involved in part-time fishing, use the harbour regularly.

Rosehearty - Population 1250

Rosehearty is believed to have been founded by a party of Danes who were ship-wrecked there in the early fourteenth century.

In common with most of the towns and villages along this coast it went through a fishing boom in the nineteenth century but it is now a purely recreational harbour. Rocky cliffs, sandy beaches and historic monuments make it an attractive walking area.

Harbour depths
The harbour virtually dries out at low tide, restricting accessibility, but the breakwater, though exposed, can be used at all states of the tide.

Vessels entering the harbour should keep the black and white leading poles in line until 30 metres from the point of the West Pier then, keeping the poles to port, enter midway between the West Pier and the line of the leading poles.

The harbour should not be approached in onshore winds.

The adjacent Port Rae should not be entered without local knowledge because of unmarked rocks.

The slipway may be used for launching or recovery apart from 1 to 2 hours either side of low water depending on tidal flow. Slipway users should use the car park for trailers and car parking.

No parking is allowed on the grass.

Facilities
caravan site
library
Post Office
hotel
shops

Rosehearty lies on the north-facing coast of Aberdeenshire, four miles west of Fraserburgh. It was probably first settled by Danish fishermen in the 1300s and the name means Abhartach's Point in Old Gaelic. History fails to record who Abhartach was.

In 1424 the Fraser family built Pitsligo Castle on a site a few hundred yards inland from the coast. This was considerably enlarged by the Forbes family in 1570: the Frasers moving to Pittulie Castle which they built a short distance to the east. The remains of the two castles can be seen from Rosehearty.

In the 1630s Sir Alex Forbes, resident of Pitsligo Castle and later to become the First Lord Pitsligo, dramatically expanded the existing settlement of Rosehearty. The aim was to develop a large commercial fishery, with Sir Alex taking 20% of everything landed at his new port. The harbour probably dates back to this expansion, and Pitsligo Church was built in 1632.

One of Sir Alex's successors backed the wrong side in the 1715 Jacobite uprising and the lands and title were forfeited. By the 1850s both Pitsligo and Pittulie Castles were derelict: but Rosehearty was booming.

90 fishing boats were based here, supporting a range of marketing and processing activities. But when the railway came to north east Scotland it terminated at Fraserburgh rather than at Rosehearty and the local fishing industry moved there almost overnight.

Today's Rosehearty retains an active, if not exactly a busy, harbour. This lies at the east end of the old heart of the village. Fishertown, which still has its distinctive rows of fishermen's cottages, extends around the shoreline from the harbour not far above the high tide mark. This must be an exciting place in a northerly storm.

To the south of Fishertown is the New Town, built largely during the boom years of the 1800s. This is focussed on its large square. The southern side of Rosehearty is still more recent, concluding with the 9-hole golf club and by the open land around the two ruined castles.

On the west side of Rosehearty is one of its most recent and most distinctive structures, a tall white observation tower associated with the military ranges off the coast here.";2;57,699905;-2,116084;NA;NA;2018-04-19 17:46:53;1;1;2
32456122437;140574134@N02;1;NA;Rosehearty Harbour - Aberdeenshire Scotland - 19/04/2018;"I visited this beautiful little harbour on the 18th April 2018, it was a beautiful day, forgetting to post the photos I took that day as I had so many from Fraserburgh and various other places on the way there that day, hence this late post from last year.

General information

Rosehearty has two harbours, the old harbour formed of two stone piers and 2 acres in extent.

Port Rae Harbour, now disused, lies to the east and has an area of 10 acres. During the herring season forty years ago it was scarcely large enough for all the drifters which landed their fish here for the twelve curers of Rosehearty.

One of the oldest seaports in Scotland, Rosehearty at one time had a fishing fleet which supported 600 people.

Extending to 3400 square metres, this is a one-basin harbour which offers 120 metres of quayside inside the harbour with a further 120 metres on the outer breakwater, but this is exposed to winds from between East and North-east.

Around 20 boats, most involved in part-time fishing, use the harbour regularly.

Rosehearty - Population 1250

Rosehearty is believed to have been founded by a party of Danes who were ship-wrecked there in the early fourteenth century.

In common with most of the towns and villages along this coast it went through a fishing boom in the nineteenth century but it is now a purely recreational harbour. Rocky cliffs, sandy beaches and historic monuments make it an attractive walking area.

Harbour depths
The harbour virtually dries out at low tide, restricting accessibility, but the breakwater, though exposed, can be used at all states of the tide.

Vessels entering the harbour should keep the black and white leading poles in line until 30 metres from the point of the West Pier then, keeping the poles to port, enter midway between the West Pier and the line of the leading poles.

The harbour should not be approached in onshore winds.

The adjacent Port Rae should not be entered without local knowledge because of unmarked rocks.

The slipway may be used for launching or recovery apart from 1 to 2 hours either side of low water depending on tidal flow. Slipway users should use the car park for trailers and car parking.

No parking is allowed on the grass.

Facilities
caravan site
library
Post Office
hotel
shops

Rosehearty lies on the north-facing coast of Aberdeenshire, four miles west of Fraserburgh. It was probably first settled by Danish fishermen in the 1300s and the name means Abhartach's Point in Old Gaelic. History fails to record who Abhartach was.

In 1424 the Fraser family built Pitsligo Castle on a site a few hundred yards inland from the coast. This was considerably enlarged by the Forbes family in 1570: the Frasers moving to Pittulie Castle which they built a short distance to the east. The remains of the two castles can be seen from Rosehearty.

In the 1630s Sir Alex Forbes, resident of Pitsligo Castle and later to become the First Lord Pitsligo, dramatically expanded the existing settlement of Rosehearty. The aim was to develop a large commercial fishery, with Sir Alex taking 20% of everything landed at his new port. The harbour probably dates back to this expansion, and Pitsligo Church was built in 1632.

One of Sir Alex's successors backed the wrong side in the 1715 Jacobite uprising and the lands and title were forfeited. By the 1850s both Pitsligo and Pittulie Castles were derelict: but Rosehearty was booming.

90 fishing boats were based here, supporting a range of marketing and processing activities. But when the railway came to north east Scotland it terminated at Fraserburgh rather than at Rosehearty and the local fishing industry moved there almost overnight.

Today's Rosehearty retains an active, if not exactly a busy, harbour. This lies at the east end of the old heart of the village. Fishertown, which still has its distinctive rows of fishermen's cottages, extends around the shoreline from the harbour not far above the high tide mark. This must be an exciting place in a northerly storm.

To the south of Fishertown is the New Town, built largely during the boom years of the 1800s. This is focussed on its large square. The southern side of Rosehearty is still more recent, concluding with the 9-hole golf club and by the open land around the two ruined castles.

On the west side of Rosehearty is one of its most recent and most distinctive structures, a tall white observation tower associated with the military ranges off the coast here.";3;57,699372;-2,11705;NA;NA;2018-04-19 17:56:27;1;1;2
32456123087;140574134@N02;1;NA;Rosehearty Harbour - Aberdeenshire Scotland - 19/04/2018;"I visited this beautiful little harbour on the 18th April 2018, it was a beautiful day, forgetting to post the photos I took that day as I had so many from Fraserburgh and various other places on the way there that day, hence this late post from last year.

General information

Rosehearty has two harbours, the old harbour formed of two stone piers and 2 acres in extent.

Port Rae Harbour, now disused, lies to the east and has an area of 10 acres. During the herring season forty years ago it was scarcely large enough for all the drifters which landed their fish here for the twelve curers of Rosehearty.

One of the oldest seaports in Scotland, Rosehearty at one time had a fishing fleet which supported 600 people.

Extending to 3400 square metres, this is a one-basin harbour which offers 120 metres of quayside inside the harbour with a further 120 metres on the outer breakwater, but this is exposed to winds from between East and North-east.

Around 20 boats, most involved in part-time fishing, use the harbour regularly.

Rosehearty - Population 1250

Rosehearty is believed to have been founded by a party of Danes who were ship-wrecked there in the early fourteenth century.

In common with most of the towns and villages along this coast it went through a fishing boom in the nineteenth century but it is now a purely recreational harbour. Rocky cliffs, sandy beaches and historic monuments make it an attractive walking area.

Harbour depths
The harbour virtually dries out at low tide, restricting accessibility, but the breakwater, though exposed, can be used at all states of the tide.

Vessels entering the harbour should keep the black and white leading poles in line until 30 metres from the point of the West Pier then, keeping the poles to port, enter midway between the West Pier and the line of the leading poles.

The harbour should not be approached in onshore winds.

The adjacent Port Rae should not be entered without local knowledge because of unmarked rocks.

The slipway may be used for launching or recovery apart from 1 to 2 hours either side of low water depending on tidal flow. Slipway users should use the car park for trailers and car parking.

No parking is allowed on the grass.

Facilities
caravan site
library
Post Office
hotel
shops

Rosehearty lies on the north-facing coast of Aberdeenshire, four miles west of Fraserburgh. It was probably first settled by Danish fishermen in the 1300s and the name means Abhartach's Point in Old Gaelic. History fails to record who Abhartach was.

In 1424 the Fraser family built Pitsligo Castle on a site a few hundred yards inland from the coast. This was considerably enlarged by the Forbes family in 1570: the Frasers moving to Pittulie Castle which they built a short distance to the east. The remains of the two castles can be seen from Rosehearty.

In the 1630s Sir Alex Forbes, resident of Pitsligo Castle and later to become the First Lord Pitsligo, dramatically expanded the existing settlement of Rosehearty. The aim was to develop a large commercial fishery, with Sir Alex taking 20% of everything landed at his new port. The harbour probably dates back to this expansion, and Pitsligo Church was built in 1632.

One of Sir Alex's successors backed the wrong side in the 1715 Jacobite uprising and the lands and title were forfeited. By the 1850s both Pitsligo and Pittulie Castles were derelict: but Rosehearty was booming.

90 fishing boats were based here, supporting a range of marketing and processing activities. But when the railway came to north east Scotland it terminated at Fraserburgh rather than at Rosehearty and the local fishing industry moved there almost overnight.

Today's Rosehearty retains an active, if not exactly a busy, harbour. This lies at the east end of the old heart of the village. Fishertown, which still has its distinctive rows of fishermen's cottages, extends around the shoreline from the harbour not far above the high tide mark. This must be an exciting place in a northerly storm.

To the south of Fishertown is the New Town, built largely during the boom years of the 1800s. This is focussed on its large square. The southern side of Rosehearty is still more recent, concluding with the 9-hole golf club and by the open land around the two ruined castles.

On the west side of Rosehearty is one of its most recent and most distinctive structures, a tall white observation tower associated with the military ranges off the coast here.";3;57,699427;-2,117084;NA;NA;2018-04-19 17:56:51;1;1;2
32456123697;140574134@N02;1;NA;Rosehearty Harbour - Aberdeenshire Scotland - 19/04/2018;"I visited this beautiful little harbour on the 18th April 2018, it was a beautiful day, forgetting to post the photos I took that day as I had so many from Fraserburgh and various other places on the way there that day, hence this late post from last year.

General information

Rosehearty has two harbours, the old harbour formed of two stone piers and 2 acres in extent.

Port Rae Harbour, now disused, lies to the east and has an area of 10 acres. During the herring season forty years ago it was scarcely large enough for all the drifters which landed their fish here for the twelve curers of Rosehearty.

One of the oldest seaports in Scotland, Rosehearty at one time had a fishing fleet which supported 600 people.

Extending to 3400 square metres, this is a one-basin harbour which offers 120 metres of quayside inside the harbour with a further 120 metres on the outer breakwater, but this is exposed to winds from between East and North-east.

Around 20 boats, most involved in part-time fishing, use the harbour regularly.

Rosehearty - Population 1250

Rosehearty is believed to have been founded by a party of Danes who were ship-wrecked there in the early fourteenth century.

In common with most of the towns and villages along this coast it went through a fishing boom in the nineteenth century but it is now a purely recreational harbour. Rocky cliffs, sandy beaches and historic monuments make it an attractive walking area.

Harbour depths
The harbour virtually dries out at low tide, restricting accessibility, but the breakwater, though exposed, can be used at all states of the tide.

Vessels entering the harbour should keep the black and white leading poles in line until 30 metres from the point of the West Pier then, keeping the poles to port, enter midway between the West Pier and the line of the leading poles.

The harbour should not be approached in onshore winds.

The adjacent Port Rae should not be entered without local knowledge because of unmarked rocks.

The slipway may be used for launching or recovery apart from 1 to 2 hours either side of low water depending on tidal flow. Slipway users should use the car park for trailers and car parking.

No parking is allowed on the grass.

Facilities
caravan site
library
Post Office
hotel
shops

Rosehearty lies on the north-facing coast of Aberdeenshire, four miles west of Fraserburgh. It was probably first settled by Danish fishermen in the 1300s and the name means Abhartach's Point in Old Gaelic. History fails to record who Abhartach was.

In 1424 the Fraser family built Pitsligo Castle on a site a few hundred yards inland from the coast. This was considerably enlarged by the Forbes family in 1570: the Frasers moving to Pittulie Castle which they built a short distance to the east. The remains of the two castles can be seen from Rosehearty.

In the 1630s Sir Alex Forbes, resident of Pitsligo Castle and later to become the First Lord Pitsligo, dramatically expanded the existing settlement of Rosehearty. The aim was to develop a large commercial fishery, with Sir Alex taking 20% of everything landed at his new port. The harbour probably dates back to this expansion, and Pitsligo Church was built in 1632.

One of Sir Alex's successors backed the wrong side in the 1715 Jacobite uprising and the lands and title were forfeited. By the 1850s both Pitsligo and Pittulie Castles were derelict: but Rosehearty was booming.

90 fishing boats were based here, supporting a range of marketing and processing activities. But when the railway came to north east Scotland it terminated at Fraserburgh rather than at Rosehearty and the local fishing industry moved there almost overnight.

Today's Rosehearty retains an active, if not exactly a busy, harbour. This lies at the east end of the old heart of the village. Fishertown, which still has its distinctive rows of fishermen's cottages, extends around the shoreline from the harbour not far above the high tide mark. This must be an exciting place in a northerly storm.

To the south of Fishertown is the New Town, built largely during the boom years of the 1800s. This is focussed on its large square. The southern side of Rosehearty is still more recent, concluding with the 9-hole golf club and by the open land around the two ruined castles.

On the west side of Rosehearty is one of its most recent and most distinctive structures, a tall white observation tower associated with the military ranges off the coast here.";1;57,698519;-2,123825;NA;NA;2018-04-19 18:21:02;1;1;2
32456124117;140574134@N02;1;NA;Rosehearty Harbour - Aberdeenshire Scotland - 19/04/2018;"I visited this beautiful little harbour on the 18th April 2018, it was a beautiful day, forgetting to post the photos I took that day as I had so many from Fraserburgh and various other places on the way there that day, hence this late post from last year.

General information

Rosehearty has two harbours, the old harbour formed of two stone piers and 2 acres in extent.

Port Rae Harbour, now disused, lies to the east and has an area of 10 acres. During the herring season forty years ago it was scarcely large enough for all the drifters which landed their fish here for the twelve curers of Rosehearty.

One of the oldest seaports in Scotland, Rosehearty at one time had a fishing fleet which supported 600 people.

Extending to 3400 square metres, this is a one-basin harbour which offers 120 metres of quayside inside the harbour with a further 120 metres on the outer breakwater, but this is exposed to winds from between East and North-east.

Around 20 boats, most involved in part-time fishing, use the harbour regularly.

Rosehearty - Population 1250

Rosehearty is believed to have been founded by a party of Danes who were ship-wrecked there in the early fourteenth century.

In common with most of the towns and villages along this coast it went through a fishing boom in the nineteenth century but it is now a purely recreational harbour. Rocky cliffs, sandy beaches and historic monuments make it an attractive walking area.

Harbour depths
The harbour virtually dries out at low tide, restricting accessibility, but the breakwater, though exposed, can be used at all states of the tide.

Vessels entering the harbour should keep the black and white leading poles in line until 30 metres from the point of the West Pier then, keeping the poles to port, enter midway between the West Pier and the line of the leading poles.

The harbour should not be approached in onshore winds.

The adjacent Port Rae should not be entered without local knowledge because of unmarked rocks.

The slipway may be used for launching or recovery apart from 1 to 2 hours either side of low water depending on tidal flow. Slipway users should use the car park for trailers and car parking.

No parking is allowed on the grass.

Facilities
caravan site
library
Post Office
hotel
shops

Rosehearty lies on the north-facing coast of Aberdeenshire, four miles west of Fraserburgh. It was probably first settled by Danish fishermen in the 1300s and the name means Abhartach's Point in Old Gaelic. History fails to record who Abhartach was.

In 1424 the Fraser family built Pitsligo Castle on a site a few hundred yards inland from the coast. This was considerably enlarged by the Forbes family in 1570: the Frasers moving to Pittulie Castle which they built a short distance to the east. The remains of the two castles can be seen from Rosehearty.

In the 1630s Sir Alex Forbes, resident of Pitsligo Castle and later to become the First Lord Pitsligo, dramatically expanded the existing settlement of Rosehearty. The aim was to develop a large commercial fishery, with Sir Alex taking 20% of everything landed at his new port. The harbour probably dates back to this expansion, and Pitsligo Church was built in 1632.

One of Sir Alex's successors backed the wrong side in the 1715 Jacobite uprising and the lands and title were forfeited. By the 1850s both Pitsligo and Pittulie Castles were derelict: but Rosehearty was booming.

90 fishing boats were based here, supporting a range of marketing and processing activities. But when the railway came to north east Scotland it terminated at Fraserburgh rather than at Rosehearty and the local fishing industry moved there almost overnight.

Today's Rosehearty retains an active, if not exactly a busy, harbour. This lies at the east end of the old heart of the village. Fishertown, which still has its distinctive rows of fishermen's cottages, extends around the shoreline from the harbour not far above the high tide mark. This must be an exciting place in a northerly storm.

To the south of Fishertown is the New Town, built largely during the boom years of the 1800s. This is focussed on its large square. The southern side of Rosehearty is still more recent, concluding with the 9-hole golf club and by the open land around the two ruined castles.

On the west side of Rosehearty is one of its most recent and most distinctive structures, a tall white observation tower associated with the military ranges off the coast here.";1;57,693969;-2,108925;NA;NA;2018-04-19 20:09:23;1;1;2
;;;;;;;;;;;;;;
32456170937;66010649@N03;2;Photographer / Model / Stylist /;Sassopiatto / Plattkofel (2.969m) - Trentino-Alto Adige - Italia;NA;23;46,508973;11,695225;Utrecht/Locarno/Dobbiaco;Holland/Switzerland/Italy;2018-08-13 13:18:30;9;2;1
32456253677;9619972@N08;1;NA;Lazarus (1615);Sculpture by Adriaen De Vries in the Statens Museum for Kunst in Copenhagen, Denmark.;38;55,688843;12,578251;NA;Belgium;2018-08-29 16:14:05;9;2;1
32456325987;34884355@N00;1;NA;Tramstation Henri Sappia;Autumn 2018, Nice (FR);0;43,730499;7,254066;The Hague;The Netherlands;2018-10-30 18:11:04;9;3;2
32456326797;34884355@N00;1;NA;Tram depot Henri Sappia;Autumn 2018, Nice (FR);1;43,730786;7,254474;The Hague;The Netherlands;2018-10-30 18:09:22;9;3;2
32456327447;34884355@N00;1;NA;Development of a tramtunnel;Autumn 2018, Nice (FR);0;43,698728;7,283023;The Hague;The Netherlands;2018-10-30 15:57:22;9;3;1
32456376677;88086926@N06;1;NA;Su-34 tactical bomber to the Russian Air Force;"The international military-technical forum ARMY 2017.
Kubinka Airbase.

ذœذµذ¶ذ´رƒذ½ذ°ر€ذ¾ذ´ذ½ر‹ذ¹ ذ²ذ¾ذµذ½ذ½ذ¾-ر‚ذµر…ذ½ذ¸ر‡ذµرپذ؛ذ¸ذ¹ ر„ذ¾ر€رƒذ¼ ذگذ ذœذکذ¯ 2017.
ذگرچر€ذ¾ذ´ر€ذ¾ذ¼ ذڑرƒذ±ذ¸ذ½ذ؛ذ°.";24;55,607359;36,635456;Moscow;Russia;2017-08-28 17:32:25;6;2;2
32456443617;23721048@N00;1;Yacht Designer;Alien Landscapes;There's more to Sardinian beaches than just the beach!;1;38,895041;8,884291;London;United Kingdom;2015-10-12 10:50:37;1;3;1
32456471537;144745116@N05;1;University student;Entering the Monastery of Sanahin;"Sanahin is one of the most tranquil places I have visited in Armenia: few visitors come here, or at least when I was here. 

The monastery is surrounded by a forest and a quaint Armenian farmers' village of the same name.

Sanahin's name quite literally translates as ''This one is older'', referring to the younger monastery of Haghpat, on the other side of the gorge that separates the villages of Sanahin and Haghpat from each other.";8;41,087389;44,665753;Amsterdam;The Netherlands;2018-08-02 05:40:46;NA;2;3
32456474477;144745116@N05;1;University student;The Smoking Mountain;NA;12;41,088173;44,665571;Amsterdam;The Netherlands;2018-08-02 07:06:29;NA;2;1
32456690357;23032103@N06;1;NA;Holy Trinty Church;Rayleigh in Essex. Taken on the day of the Tower Open Day.;4;51,58822;0,608507;NA;NA;2018-05-28 09:45:18;7;1;1
32457635377;32641182@N03;3;NA;Hostry Passage, Peterborough Cathedral precinct;To the left is the monks' refectory.;0;52,571911;-0,239639;NA;NA;2018-11-17 14:56:12;7;3;1
32457637837;32641182@N03;3;NA;Old stone wall, Gravel Walk, Peterborough, England;So who's the joker who flicked a cigarette butt onto the wall?;0;52,571276;-0,237312;NA;NA;2018-11-17 14:52:20;7;3;1
32457638687;32641182@N03;3;NA;Peterborough Cathedral beyond the trees (zoom);Peterborough, Cambridgeshire, England;0;52,571785;-0,237321;NA;NA;2018-11-17 14:49:55;7;3;1
32457726567;45290033@N04;3;NA;Fontaine Mأ©dicis;"Jardin du Luxembourg

2018_DSCF4540";7;48,847825;2,338541;NA;Canada;2018-09-05 18:00:20;9;2;2
32458337727;85369290@N03;1;Starving Artist;Clochأ،n an Aifir;NA;5;55,240541;-6,511412;Sacramento;USA;2016-06-04 21:24:25;9;1;2
32458484997;75713554@N00;1;NA;ANATOMICAL MODEL;BCN transparency &quot;anatomical model&quot; anatomy nouredine;29;41,383511;2,167338;NA;NA;2018-12-16 16:33:46;9;3;1
32458543947;15051066@N03;1;Media Technician & pilot;Great Tit;Great Tit;0;51,605482;-1,748256;Blunsdon;UK;2018-11-10 08:30:24;10;3;1
32458545367;15051066@N03;1;Media Technician & pilot;Chaffinch;Chaffinch;0;51,605474;-1,74825;Blunsdon;UK;2018-11-10 08:30:41;10;3;1
32458546697;15051066@N03;1;Media Technician & pilot;Nuthatch;Nuthatch;0;51,605469;-1,748246;Blunsdon;UK;2018-11-10 08:30:50;10;3;1
32458547907;15051066@N03;1;Media Technician & pilot;Nuthatch;Nuthatch;0;51,605468;-1,748245;Blunsdon;UK;2018-11-10 08:30:53;10;3;1
32458549367;15051066@N03;1;Media Technician & pilot;Great Tit;Great Tit;0;51,605455;-1,748234;Blunsdon;UK;2018-11-10 08:31:19;10;3;1
32458550187;15051066@N03;1;Media Technician & pilot;Nuthatch;Nuthatch;0;51,605417;-1,748203;Blunsdon;UK;2018-11-10 08:32:36;10;3;1
32458551797;15051066@N03;1;Media Technician & pilot;Golden Leaves;Golden Leaves;0;51,604999;-1,745627;Blunsdon;UK;2018-11-10 08:46:07;10;3;1
32458570707;15051066@N03;1;Media Technician & pilot;Stanton Church;Stanton Church;0;51,60798;-1,745657;Blunsdon;UK;2018-11-10 09:19:18;10;3;1
32458571797;15051066@N03;1;Media Technician & pilot;Mute Swan;Mute Swan;0;51,608581;-1,747171;Blunsdon;UK;2018-11-10 09:22:11;10;3;1
32458573037;15051066@N03;1;Media Technician & pilot;Duck;Duck;0;51,608593;-1,747181;Blunsdon;UK;2018-11-10 09:22:19;10;3;1
32458574147;15051066@N03;1;Media Technician & pilot;Duck;Duck;0;51,608593;-1,747181;Blunsdon;UK;2018-11-10 09:22:19;10;3;1
32458574957;15051066@N03;1;Media Technician & pilot;Mute Swan;Mute Swan;0;51,608609;-1,747186;Blunsdon;UK;2018-11-10 09:22:34;10;3;1
32458803357;128309123@N04;1;NA;L'orgue de l'أ©glise Saint-Sأ©bastien أ  Nancy;NA;1;48,689069;6,180828;Villeneuve d'Ascq;NA;2018-11-02 16:10:12;9;3;1
32458808317;75992994@N05;1;Quantity Surveyor;The early exchanges;Oulton Raiders v Thornhill Trojans  - 10th March 2018 - Final Score 11 - 10;0;53,744694;-1,450017;Leeds;England;2018-03-10 14:34:59;3;4;1
32458810097;75992994@N05;1;Quantity Surveyor;One in the kisser;Oulton Raiders v Thornhill Trojans  - 10th March 2018 - Final Score 11 - 10;0;53,744694;-1,450017;Leeds;England;2018-03-10 14:41:23;3;4;1
32458815747;75992994@N05;1;Quantity Surveyor;It looks a bit one sided;Oulton Raiders v Thornhill Trojans  - 10th March 2018 - Final Score 11 - 10;1;53,744694;-1,450017;Leeds;England;2018-03-10 14:44:33;3;4;1
32458816897;75992994@N05;1;Quantity Surveyor;Brace yourself;Oulton Raiders v Thornhill Trojans  - 10th March 2018 - Final Score 11 - 10;0;53,744694;-1,450017;Leeds;England;2018-03-10 14:44:46;3;4;1
32458821807;75992994@N05;1;Quantity Surveyor;Trying to evade the cover;Oulton Raiders v Thornhill Trojans  - 10th March 2018 - Final Score 11 - 10;1;53,744694;-1,450017;Leeds;England;2018-03-10 14:47:20;3;4;1
32458823017;75992994@N05;1;Quantity Surveyor;A good tackle tightens;Oulton Raiders v Thornhill Trojans  - 10th March 2018 - Final Score 11 - 10;1;53,744694;-1,450017;Leeds;England;2018-03-10 14:47:21;3;4;1
32458860357;8868875@N03;1;NA;standing, waiting;Zurich, Switzerland;113;47,376888;8,541694;Zأ¼rich;Schweiz / Switzerland;2018-11-16 15:41:16;8;3;1
32458903957;85197777@N08;1;Photographe indأ©pendant;Autour du 19 mars;NA;3;48,20311;4,142929;Troyes;France;2017-03-19 14:35:47;8;4;1
32458905657;24830776@N06;1;NA;Path to another place;A photo of one of the wings of Buckfast Abbey. Buckfast Abbey forms part of an active Benedictine monastery at Buckfast, near Buckfastleigh, Devon, England. Buckfast first became home to an abbey in 1018.;5;50,492586;-3,77582;NA;NA;2018-09-09 13:56:00;9;2;1
32458938757;59067556@N06;1;NA;Armadura ecuestre. Final siglo XVI.;NA;0;42,841463;-2,678689;Vitoria-Gasteiz;Spain;2017-09-05 23:50:21;7;2;2
32458940767;59067556@N06;1;NA;Arnes espأ±ol mediados siglo XVI.;Museo de armas de VITORIA-GASTEIZ.;0;42,841479;-2,67884;Vitoria-Gasteiz;Spain;2017-09-05 23:35:47;7;2;2
32458961177;59067556@N06;1;NA;Arnes espaأ±ol para justa real. Siglo XV.;NA;0;42,842344;-2,676951;Vitoria-Gasteiz;Spain;2017-09-05 23:23:39;7;2;2
32459165547;141330063@N03;3;NA;NA;NA;0;51,51348;-0,086481;NA;NA;2018-03-14 14:34:57;9;4;1
32459165727;141330063@N03;3;NA;NA;NA;0;51,507969;-0,1165;NA;NA;2018-05-19 16:18:42;1;1;1
32459166147;141330063@N03;3;NA;NA;NA;0;51,511005;-0,117531;NA;NA;2018-05-19 15:46:45;1;1;1
;;;;;;;;;;;;;;
;;;;;;;;;;;;;;
32459181857;42659866@N02;1;NA;Forte de Sأ£o Jorge de Oitavos. Cascais, Portugal;<a href='https://joseantonioabad.myportfolio.com/lisboa-viii-cascais-praia-do-guincho' rel='noreferrer nofollow'>joseantonioabad.myportfolio.com/lisboa-viii-cascais-praia...</a>;11;38,699658;-9,468514;Zaragoza;Espaأ±a;2018-10-02 11:15:22;1;3;1
32459183097;42659866@N02;1;NA;Forte de Sأ£o Jorge de Oitavos. Cascais, Portugal;<a href='https://joseantonioabad.myportfolio.com/lisboa-viii-cascais-praia-do-guincho' rel='noreferrer nofollow'>joseantonioabad.myportfolio.com/lisboa-viii-cascais-praia...</a>;18;38,699852;-9,468217;Zaragoza;Espaأ±a;2018-10-02 11:16:54;1;3;1
32459184127;42659866@N02;1;NA;Fortaleza do Guincho. Cascais, Portugal;<a href='https://joseantonioabad.myportfolio.com/lisboa-viii-cascais-praia-do-guincho' rel='noreferrer nofollow'>joseantonioabad.myportfolio.com/lisboa-viii-cascais-praia...</a>;21;38,728069;-9,475756;Zaragoza;Espaأ±a;2018-10-02 12:18:38;1;3;1
32459185037;42659866@N02;1;NA;Forte de Sأ£o Teodأ³sio da Cadaveira. Estoril, Portugal;<a href='https://joseantonioabad.myportfolio.com/lisboa-viii-cascais-praia-do-guincho' rel='noreferrer nofollow'>joseantonioabad.myportfolio.com/lisboa-viii-cascais-praia...</a>;25;38,702183;-9,391973;Zaragoza;Espaأ±a;2018-10-02 12:53:12;1;3;1
;;;;;;;;;;;;;;
32459210667;136749275@N08;1;65+   AOW;12a-fuut-8-5-18-meer en geerw-stompwijk-(nD5100-t.150-600 G2 vc);NA;24;52,097423;4,477143;leiden;nederland;2018-05-08 14:18:02;1;1;1
32459211547;136749275@N08;1;65+   AOW;11a-fuut-8-5-18-meer en geerw-stompwijk-(nD5100-t.150-600 G2 vc);NA;23;52,097423;4,477143;leiden;nederland;2018-05-08 14:17:48;1;1;1
32459259297;16953270@N00;1;Programmer;Bucharest graffiti art;Graffiti art in Bucharest;0;44,442711;26,097217;Belgrade;Serbia;2018-10-01 11:24:49;9;3;1
32459263107;129779530@N02;3;NA;NA;NA;106;43,610016;1,39353;NA;NA;2018-04-17 10:34:01;1;1;1
32459293447;73532727@N05;1;NA;Etretat - France;NA;22;49,71091;0,204484;Lyon;France;2018-12-25 16:00:00;1;4;1
;;;;;;;;;;;;;;
32459316937;84237170@N07;1;NA;Bibione;NA;0;45,645608;13,095563;NA;NA;2015-12-02 12:26:03;7;3;1
32459331627;62747067@N02;1;retiree;Espera;NA;46;43,364096;-2,5024;Bilbao;Spain;2016-10-29 14:07:24;7;3;1
32459336677;84237170@N07;1;NA;Gropada;NA;0;45,673083;13,851638;NA;NA;2015-12-23 12:31:18;7;4;1
32459336757;84237170@N07;1;NA;Gropada;NA;0;45,678688;13,845736;NA;NA;2015-12-23 11:55:27;7;4;1
32459336787;84237170@N07;1;NA;Gropada;NA;0;45,678863;13,843458;NA;NA;2015-12-23 12:01:39;7;4;1
32459336837;84237170@N07;1;NA;Gropada;NA;0;45,678863;13,843458;NA;NA;2015-12-23 12:01:34;7;4;1
32459336867;84237170@N07;1;NA;Gropada;NA;0;45,678688;13,845736;NA;NA;2015-12-23 11:55:23;7;4;1
32459336907;84237170@N07;1;NA;Gropada;NA;0;45,682399;13,854105;NA;NA;2015-12-23 10:42:29;7;4;1
32459350687;118882437@N03;3;NA;Tourne-pierres أ  collier;"<b><i>Biarritz (64)</i>
Espأ¨ce d'oiseaux limicoles de la famille des scolopacidأ©s, ils retournent avec leur bec les coquillages, galets et algues sur les estrans أ  la recherche des invertأ©brأ©s qu'ils consomment : annأ©lides, crustacأ©s... 
Un collier noir marque leur poitrine.</b>";32;43,484391;-1,570894;NA;NA;2017-02-18 11:38:02;10;4;1
32459379137;130656268@N05;1;NA;...aux villes traversأ©es...;"---
photographie argentique film analog photography
Leica Minilux / Kodak T-max 400 / dev Kodak T-max 1+19 / editing Photoshop
A10-792";71;50,638333;5,575883;Liأ¨ge;BE;2018-08-01 00:00:00;9;2;3
32459410967;84237170@N07;1;NA;Monte Cuarnan;NA;0;46,273633;13,1917;NA;NA;2015-12-28 11:22:19;1;4;1
32459416757;84237170@N07;1;NA;Monte Matajur;NA;0;46,210291;13,527588;NA;NA;2015-11-30 13:34:52;9;3;1
32459416847;84237170@N07;1;NA;Monte Matajur;NA;0;46,212083;13,529366;NA;NA;2015-11-30 13:10:00;9;3;1
32459416937;84237170@N07;1;NA;Monte Matajur;NA;0;46,214172;13,539147;NA;NA;2015-11-30 12:42:33;9;3;1
32459423097;84237170@N07;1;NA;Monte Slavnik;NA;0;45,53883;13,967275;NA;NA;2015-12-16 11:15:19;9;3;1
32459423147;84237170@N07;1;NA;Monte Slavnik;NA;0;45,557375;13,955372;NA;NA;2015-12-16 10:24:46;7;3;1
32459432137;84237170@N07;1;NA;Mrzli Vrh;NA;0;46,210975;13,565211;NA;NA;2015-12-26 13:08:53;7;4;1
32459432247;84237170@N07;1;NA;Mrzli Vrh;NA;0;46,217744;13,553011;NA;NA;2015-12-26 11:36:24;7;4;1
32459432347;84237170@N07;1;NA;Mrzli Vrh;NA;0;46,218844;13,551491;NA;NA;2015-12-26 12:16:03;7;4;1
32459439207;84237170@N07;1;NA;Osp;NA;0;45,566872;13,859677;NA;NA;2015-12-15 13:45:17;9;3;1
32459439267;84237170@N07;1;NA;Osp;NA;0;45,572405;13,857933;NA;NA;2015-12-15 12:44:36;9;3;1
32459439327;84237170@N07;1;NA;Osp;NA;0;45,577;13,858033;NA;NA;2015-12-15 13:09:48;9;3;1
32459495557;9619972@N08;1;NA;Le Martyre de Saint Laurent (1659);The Martyrdom of St Laurence : painting by Johan Boeckhorst in the Musأ©e des beaux arts in Bordeaux, France.;18;44,837418;-0,580483;NA;Belgium;2018-05-09 11:33:59;9;1;1
32459500647;11219094@N02;1;NA;Dresden - Canaletto Stadtfest, Bأ¼hne vor der Semperoper;NA;31;51,05415;13,735636;Neubrandenburg;Deutschland;2018-08-17 17:52:09;1;2;2
32459518417;45543155@N06;2;NA;Les couleurs du ciel;NA;23;48,946315;7,774779;NA;NA;2018-10-23 18:22:37;6;3;2
32459565857;160816430@N04;3;NA;Walking into the fogg;NA;0;47,611092;13,043206;NA;NA;2018-07-23 15:33:53;9;2;1
32459577597;48166939@N06;1;NA;Catalunya - La Garrotxa National Park - Crater of Santa Margarida Extinct Volcano & Hermitage;NA;1;42,141593;2,542423;NA;NA;2018-09-17 11:15:02;9;2;1
32459657497;24864785@N02;1;Photographer, videomaker;Tara mountain - Serbia;"<a href='http://www.raphaelfiron.com' rel='noreferrer nofollow'>www.raphaelfiron.com</a>
آ© Raphaأ«l Firon 2018";6;43,959652;19,386877;Paris;FRANCE;2018-04-06 17:15:26;7;1;2
32459716317;43502118@N05;1;أ©lagueure  photographe plasticien du plaisir de l'image;Seul ou seul au monde ...?;"Un autre regard sur notre monde de grande solitude et d'أ©goأ¯sme
<a href='http://www.flickriver.com/photos/boillon_christophe/' rel='noreferrer nofollow'>www.flickriver.com/photos/boillon_christophe/</a>
PS Mes photos ne sont pas libres de droits . Pour toute utilisation me contacter par mail 
nآ° siret 522 963 438 00018 - code ape : 9003A
toute reproduction interdite sans mon accord 
articles L131-2 &amp; L131-3 du cpi";26;45,923632;6,867935;chamonix;france;2018-02-26 18:59:40;9;4;2
32459724167;33945396@N03;2;NA;Colosseum;"Colosseum
Rome
Italy";0;41,890234;12,49212;Perth;Australia;2018-05-27 11:56:15;9;1;1
32459731437;16854222@N05;1;IT;Sweet Pink;"<b>... for a Happy Sunday!</b>

Pink Liverwort / Leberblأ¼mchen (Anemone hepatica) 

Still from the archives as the weather was not so nice to visit the Old Botanical Garden, Frankfurt since it reopened on 1st of March ... 
but sunny days to come at the end of the new week :-)

More Anemones in my personal &quot;from-spring-to-autumn&quot; <a href='https://www.flickr.com/photos/anymotion/sets/72157633116419237/'>Anemone Collection</a>.";79;50,127786;8,659029;Frankfurt am Main;Germany;2017-03-16 13:55:36;1;4;1
32459767067;80589014@N02;1;Mechanical Design Engineer;RIAT17_20170715_0062.jpg;NA;0;51,682369;-1,787456;Basel;NA;2017-07-15 10:02:49;9;2;1
32459798797;33945396@N03;2;NA;Colosseum;"A view from Colosseum
Rome
Italy";0;41,890234;12,49212;Perth;Australia;2018-05-27 11:50:58;9;1;1
32459825477;7344912@N05;1;NA;DTM_Brands_Aug2018_Race_48;DTM on the Brands Hatch Grand Prix Circuit, Kent, on the 11th August 2018.;1;51,356048;0,26247;NA;NA;2018-08-11 14:12:49;9;2;1
32459833507;33508215@N00;1;NA;Beautiful waterfall on the Piedra River in Aragon;Path inside a cave leading to a waterfall on the Piedra River in Aragon, Spain.;0;41,191411;-1,781458;NA;NA;2018-05-12 11:37:13;9;1;1
32459833667;33508215@N00;1;NA;Beautiful waterfall on the Piedra River in Aragon;Flowing water of a high waterfall on the Piedra River in Aragon, Spain, as seen from inside a cave.;0;41,191411;-1,781458;NA;NA;2018-05-12 11:24:04;9;1;1
32459833977;33508215@N00;1;NA;Beautiful waterfall along the Piedra River in Aragon;Water flowing over the stones and green musk in the course of the Piedra River in Aragon, Spain. Long exposure.;1;41,191411;-1,781458;NA;NA;2018-05-12 10:57:27;9;1;1
32459834997;33508215@N00;1;NA;Beautiful waterfall along the Piedra River in Aragon;Water flowing over the stones and green musk in the course of the Piedra River in Aragon, Spain. Long exposure.;0;41,191411;-1,781458;NA;NA;2018-05-12 10:13:00;9;1;1
32459847637;33945396@N03;2;NA;Colosseum;"Colosseum
Rome
Italy";0;41,890234;12,49212;Perth;Australia;2018-05-27 11:45:53;9;1;1
32459847797;80589014@N02;1;Mechanical Design Engineer;RIAT17_20170714_2703.jpg;NA;0;51,682286;-1,78627;Basel;NA;2017-07-14 15:21:57;9;2;1
32459897397;80589014@N02;1;Mechanical Design Engineer;RIAT17_20170714_3226.jpg;NA;0;51,681994;-1,7869;Basel;NA;2017-07-14 15:38:01;9;2;1
32459909477;24973309@N04;1;Lehrer im Ruhestand, Rentner, Retired teacher;Die Rosenkranzmadonna von rechts;"Explore, Mar 17, 2019 #488

Volkach - Maria im Weingarten

Die katholische Wallfahrtskirche Maria im Weingarten liegt أ¼ber dem frأ¤nkischen Weinort Volkach an der Mainschleife im unterfrأ¤nkischen Landkreis Kitzingen. Die spأ¤tgotische Kirche liegt mitten in den Weinbergen des mainfrأ¤nkischen Weinanbaugebiets auf dem Volkacher Kirchberg. Sie beherbergt noch heute dieses bedeutende Kunstwerk des Bildschnitzers Tilman Riemenschneider.

<a href='https://de.wikipedia.org/wiki/Maria_im_Weingarten' rel='noreferrer nofollow'>de.wikipedia.org/wiki/Maria_im_Weingarten</a>

<a href='http://de.wikipedia.org/wiki/Volkach' rel='noreferrer nofollow'>de.wikipedia.org/wiki/Volkach</a>";48;49,874766;10,213927;Geretsried;Deutschland;2018-08-30 15:17:54;8;2;1
32459928487;7344912@N05;1;NA;DTM_Brands_Aug2018_Race_11;DTM on the Brands Hatch Grand Prix Circuit, Kent, on the 11th August 2018.;0;51,358028;0,259315;NA;NA;2018-08-11 13:39:22;9;2;1
32459932877;80589014@N02;1;Mechanical Design Engineer;RIAT17_20170714_3423.jpg;NA;0;51,682194;-1,786409;Basel;NA;2017-07-14 15:48:46;9;2;1
32459939677;33945396@N03;2;NA;Colosseum;"Colosseum
Rome
Italy";0;41,890234;12,49212;Perth;Australia;2018-05-27 11:36:36;9;1;1
32459989597;80589014@N02;1;Mechanical Design Engineer;RIAT17_20170715_0138.jpg;NA;0;51,682327;-1,787503;Basel;NA;2017-07-15 10:34:29;9;2;1
32459994977;80589014@N02;1;Mechanical Design Engineer;RIAT17_20170715_0220.jpg;NA;0;51,682269;-1,787462;Basel;NA;2017-07-15 10:37:55;9;2;1
32459997207;148329718@N08;3;NA;Blick zum Schloss Colditz;<a href='https://de.wikipedia.org/wiki/Schloss_Colditz' rel='noreferrer nofollow'>de.wikipedia.org/wiki/Schloss_Colditz</a> (Wikipedia);3;51,130035;12,804026;NA;NA;2017-09-30 14:44:22;9;3;1
32460002487;29776877@N02;3;NA;2015_10_070373_RuffordOldHallV;NA;0;53,638011;-2,813831;NA;NA;2015-10-07 12:37:42;3;3;1
32460009617;99786858@N05;1;Archiviste;Ehemalige Pfarrkirche von Weinfeld;"Im 16. Jahrhundert verlassenes Dorf
Heute Gemeinde Schalkenmehren";23;50,179014;6,849449;Echternacherbrأ¼ck;Allemagne;2018-11-04 17:52:36;10;3;2
32460071967;64148082@N02;1;PENSIONATO;UDINE. CAFFE' CONTARENA.;"IL PIACERE DI UN APERITIVO IN COMPAGNIA.


Il bar caffأ¨ Contarena أ¨ un locale storico costruito tra il 1911 ed il 1925 dall'architetto friulano Raimondo D'Aronco e si affaccia sulla caratteristica Piazza Libertأ ,cuore pulsante del centro storico di Udine.
E' situato nell'interno del maestoso palazzo municipale e la recente ristrutturazione operata dall'architetto Leonardo Miani ha ripreso l'impianto originale disegnato nei primi anni '20 in perfetto stile liberty.


CANON EOS 6D Mark II con ob. CANON EF 24-85 f./3,5-4,5 USM

";42;46,062846;13,235317;UDINE;ITALIA;2018-09-15 19:52:26;9;2;2
32460139417;55867792@N03;3;NA;NA;NA;0;51,114575;17,043338;NA;NA;2018-10-09 13:42:02;7;3;1
32460140507;55867792@N03;3;NA;NA;NA;0;51,114708;17,041427;NA;NA;2018-10-09 13:30:51;7;3;1
32460154517;47121377@N00;1;Professional Manager;Pink;"Trafalgar Square

Thanks for all the views, Please check out my other photos and albums.
";6;51,508234;-0,128155;Nr Greenwich, London;England;2017-10-03 13:44:19;9;3;1
32460167067;7344912@N05;1;NA;DTM_Brands_Aug2018_FP2_17;DTM on the Brands Hatch Grand Prix Circuit, Kent, on the 11th August 2018.;2;51,358501;0,263521;NA;NA;2018-08-11 09:39:12;9;2;1
32460174107;57256462@N07;1;Elektrotechniker-Meister;eating;A picture of an  oriental small-clawed otter;5;48,997425;8,401713;NA;NA;2018-12-12 13:45:58;7;3;1
32460174567;57256462@N07;1;Elektrotechniker-Meister;striped simochromis;A picture of a striped simochromis;2;49,00038;8,401711;NA;NA;2018-12-12 12:34:17;7;3;1
32460181017;7344912@N05;1;NA;DTM_Brands_Aug2018_FP2_16;DTM on the Brands Hatch Grand Prix Circuit, Kent, on the 11th August 2018.;2;51,358501;0,263521;NA;NA;2018-08-11 09:39:02;9;2;1
32460199847;76843019@N00;1;NA;Eurofighter Typhoon 7L WF Austrian Air Force;NA;3;47,200708;14,748191;NA;NA;2016-09-02 13:49:38;3;2;1
32460239697;37941948@N05;1;NA;Tlos Antik Tiyatrosu;Muؤںla;1;36,552266;29,422609;ؤ°stanbul;Tأ¼rkiye, TR;2015-09-03 14:31:26;1;2;1
32460241377;37941948@N05;1;NA;Tlos Antik Tiyatrosu;Muؤںla;1;36,552266;29,422609;ؤ°stanbul;Tأ¼rkiye, TR;2015-09-03 14:29:15;1;2;1
32460243817;37941948@N05;1;NA;Tlos Antik Tiyatrosu;Muؤںla;0;36,552266;29,422609;ؤ°stanbul;Tأ¼rkiye, TR;2015-09-03 14:29:02;1;2;1
32460245437;37941948@N05;1;NA;Tlos Antik Tiyatrosu;Muؤںla;1;36,552266;29,422609;ؤ°stanbul;Tأ¼rkiye, TR;2015-09-03 14:28:36;1;2;1
32460247537;37941948@N05;1;NA;Tlos Antik Tiyatrosu;Muؤںla;1;36,552266;29,422609;ؤ°stanbul;Tأ¼rkiye, TR;2015-09-03 14:28:02;1;2;1
32460251027;146909611@N08;1;NA;Messe Basel;NA;0;47,563821;7,600146;Zأ¼rich;Switzerland;2018-07-10 14:57:04;9;2;1
32460251107;146909611@N08;1;NA;Manarola;NA;0;44,107394;9,72555;Zأ¼rich;Switzerland;2016-07-04 21:42:09;9;2;2
32460257187;7344912@N05;1;NA;DTM_Brands_Aug2018_FP1_13;DTM on the Brands Hatch Grand Prix Circuit, Kent, on the 11th August 2018.;0;51,358212;0,264476;NA;NA;2018-08-11 09:03:22;9;2;1
32460267367;89786933@N02;1;NA;Devil's Porridge;"This amazing exhibition tells the story of arguably the Greatest Munitions Factory on Earth, which was constructed on the Anglo-Scottish Border between scenic Dornock in Scotland and bustling Longtown in England. During 1915, Britain was at a massive disadvantage in the early part of the Great War through lack of a decent and consistent supply of quality ammunition.

That is until 30,000 women and men travelled from all over the world to come and work in this one massive factory, purpose built by the government on the northern shore of the Solway Firth specifically to mass manufacture cordite: a smokeless explosive usually made from nitro-glycerine and nitro-cotton that would go on to turn the battle around! Within 2 years this one uber factory was producing 1,100 tons of cordite a week, which was more than all the other munitions plants in Britain put together!";1;54,985355;-3,169581;Ecclefechan;Scotland;2017-07-06 18:52:54;7;2;2
32460269157;89786933@N02;1;NA;Devil's Porridge;"This amazing exhibition tells the story of arguably the Greatest Munitions Factory on Earth, which was constructed on the Anglo-Scottish Border between scenic Dornock in Scotland and bustling Longtown in England. During 1915, Britain was at a massive disadvantage in the early part of the Great War through lack of a decent and consistent supply of quality ammunition.

That is until 30,000 women and men travelled from all over the world to come and work in this one massive factory, purpose built by the government on the northern shore of the Solway Firth specifically to mass manufacture cordite: a smokeless explosive usually made from nitro-glycerine and nitro-cotton that would go on to turn the battle around! Within 2 years this one uber factory was producing 1,100 tons of cordite a week, which was more than all the other munitions plants in Britain put together!";0;54,985438;-3,169689;Ecclefechan;Scotland;2017-07-06 18:47:02;7;2;2
32460270117;33945396@N03;2;NA;Colosseum;"Colosseum
Rome
Italy";0;41,890234;12,49212;Perth;Australia;2018-05-27 11:20:54;9;1;1
32460275787;89786933@N02;1;NA;Devil's Porridge;"This amazing exhibition tells the story of arguably the Greatest Munitions Factory on Earth, which was constructed on the Anglo-Scottish Border between scenic Dornock in Scotland and bustling Longtown in England. During 1915, Britain was at a massive disadvantage in the early part of the Great War through lack of a decent and consistent supply of quality ammunition.

That is until 30,000 women and men travelled from all over the world to come and work in this one massive factory, purpose built by the government on the northern shore of the Solway Firth specifically to mass manufacture cordite: a smokeless explosive usually made from nitro-glycerine and nitro-cotton that would go on to turn the battle around! Within 2 years this one uber factory was producing 1,100 tons of cordite a week, which was more than all the other munitions plants in Britain put together!";0;54,985477;-3,169706;Ecclefechan;Scotland;2017-07-06 18:36:40;7;2;2
32460278077;89786933@N02;1;NA;Devil's Porridge;"This amazing exhibition tells the story of arguably the Greatest Munitions Factory on Earth, which was constructed on the Anglo-Scottish Border between scenic Dornock in Scotland and bustling Longtown in England. During 1915, Britain was at a massive disadvantage in the early part of the Great War through lack of a decent and consistent supply of quality ammunition.

That is until 30,000 women and men travelled from all over the world to come and work in this one massive factory, purpose built by the government on the northern shore of the Solway Firth specifically to mass manufacture cordite: a smokeless explosive usually made from nitro-glycerine and nitro-cotton that would go on to turn the battle around! Within 2 years this one uber factory was producing 1,100 tons of cordite a week, which was more than all the other munitions plants in Britain put together!";0;54,985269;-3,169909;Ecclefechan;Scotland;2017-07-06 18:35:05;7;2;2
32460278387;104505747@N08;1;NA;Heuliez Bus GX 317 - Verdiأ© Autocars / Tissأ©o nآ°7335;"<a href='http://www.openstreetmap.org/?mlat=43.605650691733736&amp;mlon=1.3338975171354832&amp;zoom=14' rel='noreferrer nofollow'>allأ©e de la Blanquette, Colomiers (Haute-Garonne)</a>
";9;43,605644;1,333529;NA;NA;2017-04-24 00:00:00;1;1;3
32460278917;89786933@N02;1;NA;Devil's Porridge;"This amazing exhibition tells the story of arguably the Greatest Munitions Factory on Earth, which was constructed on the Anglo-Scottish Border between scenic Dornock in Scotland and bustling Longtown in England. During 1915, Britain was at a massive disadvantage in the early part of the Great War through lack of a decent and consistent supply of quality ammunition.

That is until 30,000 women and men travelled from all over the world to come and work in this one massive factory, purpose built by the government on the northern shore of the Solway Firth specifically to mass manufacture cordite: a smokeless explosive usually made from nitro-glycerine and nitro-cotton that would go on to turn the battle around! Within 2 years this one uber factory was producing 1,100 tons of cordite a week, which was more than all the other munitions plants in Britain put together!";0;54,985255;-3,169839;Ecclefechan;Scotland;2017-07-06 18:34:49;7;2;2
32460281747;89786933@N02;1;NA;Devil's Porridge;"This amazing exhibition tells the story of arguably the Greatest Munitions Factory on Earth, which was constructed on the Anglo-Scottish Border between scenic Dornock in Scotland and bustling Longtown in England. During 1915, Britain was at a massive disadvantage in the early part of the Great War through lack of a decent and consistent supply of quality ammunition.

That is until 30,000 women and men travelled from all over the world to come and work in this one massive factory, purpose built by the government on the northern shore of the Solway Firth specifically to mass manufacture cordite: a smokeless explosive usually made from nitro-glycerine and nitro-cotton that would go on to turn the battle around! Within 2 years this one uber factory was producing 1,100 tons of cordite a week, which was more than all the other munitions plants in Britain put together!";0;54,985258;-3,17012;Ecclefechan;Scotland;2017-07-06 18:32:05;7;2;2
32460285587;104505747@N08;1;NA;Heuliez Bus GX 427 - Tissأ©o nآ°1269;"<a href='http://www.openstreetmap.org/?mlat=43.57554297862906&amp;mlon=1.315076456477982&amp;zoom=14' rel='noreferrer nofollow'>boulevard Alain Savary, Tournefeuille (Haute-Garonne)</a>
";15;43,575657;1,315011;NA;NA;2017-04-24 00:00:04;1;1;3
32460287627;89786933@N02;1;NA;Devil's Porridge;"This amazing exhibition tells the story of arguably the Greatest Munitions Factory on Earth, which was constructed on the Anglo-Scottish Border between scenic Dornock in Scotland and bustling Longtown in England. During 1915, Britain was at a massive disadvantage in the early part of the Great War through lack of a decent and consistent supply of quality ammunition.

That is until 30,000 women and men travelled from all over the world to come and work in this one massive factory, purpose built by the government on the northern shore of the Solway Firth specifically to mass manufacture cordite: a smokeless explosive usually made from nitro-glycerine and nitro-cotton that would go on to turn the battle around! Within 2 years this one uber factory was producing 1,100 tons of cordite a week, which was more than all the other munitions plants in Britain put together!";0;54,985269;-3,170356;Ecclefechan;Scotland;2017-07-06 18:25:08;7;2;2
32460288067;89786933@N02;1;NA;Devil's Porridge;"This amazing exhibition tells the story of arguably the Greatest Munitions Factory on Earth, which was constructed on the Anglo-Scottish Border between scenic Dornock in Scotland and bustling Longtown in England. During 1915, Britain was at a massive disadvantage in the early part of the Great War through lack of a decent and consistent supply of quality ammunition.

That is until 30,000 women and men travelled from all over the world to come and work in this one massive factory, purpose built by the government on the northern shore of the Solway Firth specifically to mass manufacture cordite: a smokeless explosive usually made from nitro-glycerine and nitro-cotton that would go on to turn the battle around! Within 2 years this one uber factory was producing 1,100 tons of cordite a week, which was more than all the other munitions plants in Britain put together!";0;54,985188;-3,170167;Ecclefechan;Scotland;2017-07-06 18:24:28;7;2;2
32460288607;89786933@N02;1;NA;Devil's Porridge;"This amazing exhibition tells the story of arguably the Greatest Munitions Factory on Earth, which was constructed on the Anglo-Scottish Border between scenic Dornock in Scotland and bustling Longtown in England. During 1915, Britain was at a massive disadvantage in the early part of the Great War through lack of a decent and consistent supply of quality ammunition.

That is until 30,000 women and men travelled from all over the world to come and work in this one massive factory, purpose built by the government on the northern shore of the Solway Firth specifically to mass manufacture cordite: a smokeless explosive usually made from nitro-glycerine and nitro-cotton that would go on to turn the battle around! Within 2 years this one uber factory was producing 1,100 tons of cordite a week, which was more than all the other munitions plants in Britain put together!";0;54,9854;-3,169806;Ecclefechan;Scotland;2017-07-06 18:23:12;7;2;2
32460289147;89786933@N02;1;NA;Devil's Porridge;"This amazing exhibition tells the story of arguably the Greatest Munitions Factory on Earth, which was constructed on the Anglo-Scottish Border between scenic Dornock in Scotland and bustling Longtown in England. During 1915, Britain was at a massive disadvantage in the early part of the Great War through lack of a decent and consistent supply of quality ammunition.

That is until 30,000 women and men travelled from all over the world to come and work in this one massive factory, purpose built by the government on the northern shore of the Solway Firth specifically to mass manufacture cordite: a smokeless explosive usually made from nitro-glycerine and nitro-cotton that would go on to turn the battle around! Within 2 years this one uber factory was producing 1,100 tons of cordite a week, which was more than all the other munitions plants in Britain put together!";0;54,985494;-3,169681;Ecclefechan;Scotland;2017-07-06 18:22:54;7;2;2
32460289927;89786933@N02;1;NA;Devil's Porridge;"This amazing exhibition tells the story of arguably the Greatest Munitions Factory on Earth, which was constructed on the Anglo-Scottish Border between scenic Dornock in Scotland and bustling Longtown in England. During 1915, Britain was at a massive disadvantage in the early part of the Great War through lack of a decent and consistent supply of quality ammunition.

That is until 30,000 women and men travelled from all over the world to come and work in this one massive factory, purpose built by the government on the northern shore of the Solway Firth specifically to mass manufacture cordite: a smokeless explosive usually made from nitro-glycerine and nitro-cotton that would go on to turn the battle around! Within 2 years this one uber factory was producing 1,100 tons of cordite a week, which was more than all the other munitions plants in Britain put together!";0;54,985444;-3,169803;Ecclefechan;Scotland;2017-07-06 18:17:10;7;2;2
32460291797;89786933@N02;1;NA;Devil's Porridge;"This amazing exhibition tells the story of arguably the Greatest Munitions Factory on Earth, which was constructed on the Anglo-Scottish Border between scenic Dornock in Scotland and bustling Longtown in England. During 1915, Britain was at a massive disadvantage in the early part of the Great War through lack of a decent and consistent supply of quality ammunition.

That is until 30,000 women and men travelled from all over the world to come and work in this one massive factory, purpose built by the government on the northern shore of the Solway Firth specifically to mass manufacture cordite: a smokeless explosive usually made from nitro-glycerine and nitro-cotton that would go on to turn the battle around! Within 2 years this one uber factory was producing 1,100 tons of cordite a week, which was more than all the other munitions plants in Britain put together!";0;54,9846;-3,173717;Ecclefechan;Scotland;2017-07-06 18:15:46;7;2;2
32460301367;89786933@N02;1;NA;Devil's Porridge;"This amazing exhibition tells the story of arguably the Greatest Munitions Factory on Earth, which was constructed on the Anglo-Scottish Border between scenic Dornock in Scotland and bustling Longtown in England. During 1915, Britain was at a massive disadvantage in the early part of the Great War through lack of a decent and consistent supply of quality ammunition.

That is until 30,000 women and men travelled from all over the world to come and work in this one massive factory, purpose built by the government on the northern shore of the Solway Firth specifically to mass manufacture cordite: a smokeless explosive usually made from nitro-glycerine and nitro-cotton that would go on to turn the battle around! Within 2 years this one uber factory was producing 1,100 tons of cordite a week, which was more than all the other munitions plants in Britain put together!";0;54,985427;-3,169587;Ecclefechan;Scotland;2017-07-06 18:05:57;7;2;2
32460304207;89786933@N02;1;NA;Devil's Porridge;"This amazing exhibition tells the story of arguably the Greatest Munitions Factory on Earth, which was constructed on the Anglo-Scottish Border between scenic Dornock in Scotland and bustling Longtown in England. During 1915, Britain was at a massive disadvantage in the early part of the Great War through lack of a decent and consistent supply of quality ammunition.

That is until 30,000 women and men travelled from all over the world to come and work in this one massive factory, purpose built by the government on the northern shore of the Solway Firth specifically to mass manufacture cordite: a smokeless explosive usually made from nitro-glycerine and nitro-cotton that would go on to turn the battle around! Within 2 years this one uber factory was producing 1,100 tons of cordite a week, which was more than all the other munitions plants in Britain put together!";0;54,985761;-3,169764;Ecclefechan;Scotland;2017-07-06 18:04:00;7;2;2
32460306477;89786933@N02;1;NA;Devil's Porridge;"This amazing exhibition tells the story of arguably the Greatest Munitions Factory on Earth, which was constructed on the Anglo-Scottish Border between scenic Dornock in Scotland and bustling Longtown in England. During 1915, Britain was at a massive disadvantage in the early part of the Great War through lack of a decent and consistent supply of quality ammunition.

That is until 30,000 women and men travelled from all over the world to come and work in this one massive factory, purpose built by the government on the northern shore of the Solway Firth specifically to mass manufacture cordite: a smokeless explosive usually made from nitro-glycerine and nitro-cotton that would go on to turn the battle around! Within 2 years this one uber factory was producing 1,100 tons of cordite a week, which was more than all the other munitions plants in Britain put together!";0;54,985125;-3,169698;Ecclefechan;Scotland;2017-07-06 17:53:30;7;2;2
32460334057;77243361@N07;1;IT Specialist;Leaving La Rocca behind;"This is a service that Iâ€™ve photographed and shared previously, but from another viewpoint and on a different day, so I hope you will excuse the repetition.

Class E.464 electric locomotive No. E.464.001 leaves Cefalأ¹ station with Regional train 26761, the 14:50 Sant'agata Di Militello to Palermo Centrale service on Saturday 11th August 2018.  Iâ€™d visited the same spot earlier that morning, but by late afternoon I had the chance to return and point my lens in the opposite direction to snap this view.  <i>La Rocca</i> is the large â€کhillâ€™ visible in the background; I and my family had had the pleasure of conquering it on foot the previous day.

I think Iâ€™ll make this the last railway shot from my visit to Sicily, for now at least, because I have a large backlog of other stuff Iâ€™d like to share too.  Also, just now I canâ€™t access my archive of old slides (due to maintenance work at home) so Iâ€™ve had to suspend scanning those for the time being.  Thanks, as always, for your interest.";13;38,032414;14,016056;North Somerset;UK;2018-08-11 14:59:24;NA;2;1
32460371167;10802801@N08;1;NA;IMG_20160929_155036;NA;0;50,049797;8,564122;Frankfurt;Deutschland;2016-09-29 15:50:36;9;3;1
32460468007;41105135@N08;1;NA;Formula Vintage meeting.;1935 MG PB &quot;Cream Cracker&quot; 939cc supercharged.;5;53,311916;-0,062141;Lincoln;Great Britain;2018-07-22 09:43:52;9;2;1
32460480087;127339203@N02;1;NA;Tatry, Poland - Czarny Staw Gؤ…sienicowy;NA;5;49,227617;20,020544;NA;NA;2018-08-28 17:27:19;9;2;2
32460500717;54046108@N00;3;NA;TENTE Expo 2018 (2);NA;0;41,30631;-4,914729;NA;NA;2018-11-17 10:37:11;9;3;1
32460502257;54046108@N00;3;NA;TENTE Expo 2018 (3);NA;0;41,30631;-4,914729;NA;NA;2018-11-17 10:39:01;9;3;1
32460503947;54046108@N00;3;NA;TENTE Expo 2018 (4);NA;0;41,30631;-4,914729;NA;NA;2018-11-17 10:41:15;9;3;1
32460548967;54046108@N00;3;NA;TENTE Expo 2018 (41);NA;0;41,30631;-4,914729;NA;NA;2018-11-17 11:57:29;9;3;1
32460550487;54046108@N00;3;NA;TENTE Expo 2018 (42);NA;0;41,30631;-4,914729;NA;NA;2018-11-17 11:58:26;9;3;1
32460563567;54046108@N00;3;NA;TENTE Expo 2018 (51);NA;0;41,30631;-4,914729;NA;NA;2018-11-17 12:14:14;9;3;1
32460565617;54046108@N00;3;NA;TENTE Expo 2018 (52);NA;0;41,30631;-4,914729;NA;NA;2018-11-17 12:15:26;9;3;1
32460567077;54046108@N00;3;NA;TENTE Expo 2018 (53);NA;0;41,30631;-4,914729;NA;NA;2018-11-17 12:16:14;9;3;1
32460609187;54046108@N00;3;NA;TENTE Expo 2018 (78);NA;0;41,30631;-4,914729;NA;NA;2018-11-17 12:51:43;9;3;1
32460610527;54046108@N00;3;NA;TENTE Expo 2018 (79);NA;0;41,30631;-4,914729;NA;NA;2018-11-17 12:52:23;9;3;1
32460611627;54046108@N00;3;NA;TENTE Expo 2018 (80);NA;0;41,30631;-4,914729;NA;NA;2018-11-17 12:53:08;9;3;1
32460612937;54046108@N00;3;NA;TENTE Expo 2018 (81);NA;0;41,30631;-4,914729;NA;NA;2018-11-17 12:53:59;9;3;1
32460614657;54046108@N00;3;NA;TENTE Expo 2018 (82);NA;0;41,30631;-4,914729;NA;NA;2018-11-17 12:54:58;9;3;1
32460629377;30777021@N03;1;NA;Doetinchem; Barlham;NA;25;51,982699;6,235985;Doetinchem;Nederland;2018-10-21 08:00:15;8;3;1
32460629447;47121377@N00;1;Professional Manager;Portrait;"Trafalgar Square

Thanks for all the views, Please check out my other photos and albums.
";1;51,50744;-0,12764;Nr Greenwich, London;England;2017-10-03 13:50:28;9;3;1
32460633127;150202650@N03;1;NA;3KB06452a_C;Wheal Owles at Botallack at Sunset;26;50,137213;-5,691506;NA;NA;2018-06-26 20:26:45;1;2;2
32460634107;54046108@N00;3;NA;TENTE Expo 2018 (104);NA;0;41,30631;-4,914729;NA;NA;2018-11-17 13:19:15;9;3;1
32460636917;54046108@N00;3;NA;TENTE Expo 2018 (105);NA;0;41,30631;-4,914729;NA;NA;2018-11-17 13:19:54;9;3;1
32460639527;54046108@N00;3;NA;TENTE Expo 2018 (106);NA;0;41,30631;-4,914729;NA;NA;2018-11-17 13:20:32;9;3;1
32460641177;54046108@N00;3;NA;TENTE Expo 2018 (107);NA;0;41,30631;-4,914729;NA;NA;2018-11-17 13:21:46;9;3;1
32460643667;54046108@N00;3;NA;TENTE Expo 2018 (108);NA;0;41,30631;-4,914729;NA;NA;2018-11-17 13:22:48;9;3;1
32460645967;54046108@N00;3;NA;TENTE Expo 2018 (109);NA;0;41,30631;-4,914729;NA;NA;2018-11-17 13:23:22;9;3;1
32460681977;147897064@N02;3;NA;Siena;A view of Siena, Tuscany, from the roof of the cathedral. San Francesco church with bell tower and the dome of Santa Maris Provenzano church are visible. The history of Siena was quite uneventful. Founded by the Etruscans as a small hill town, it was a minor hinterland settlement under the Romans. Only under the Lombard rule, the town started to gain prominence thriving on new trade and pilgrim routes. An independent republic for four hundred years, Siena fell to the Duchy of Florence in 1555. Afterwards, the city followed in the wake of Tuscany. The medieval part of the city is very well preserved (a UNESCO heritage site) as are as some ancient traditions, e.g. the Palio horse race and ward-centric culture (contrade with their distinct identities and mascots). As for Tuscany itself, it reached its apex under Deâ€™ Medici dukes, especially Lorenzo whose legacy is clearly visible even in modern-day Florence. His granddaughter, Catherine deâ€™ Medici would go on to become the wife of King Henry IV of France. Tuscany is best known for its landscapes, architecture and its global cultural impact as the birthplace of the Italian Renaissance [September 29, 2016].;3;43,317824;11,328792;NA;NA;2016-09-29 17:38:42;1;3;2
32460682757;147897064@N02;3;NA;Palazzo Publico;Palazzo Publico, the medieval town hall in Siena, Tuscany, as seen from the cathedral roof. The history of Siena was quite uneventful. Founded by the Etruscans as a small hill town, it was a minor hinterland settlement under the Romans. Only under the Lombard rule, the town started to gain prominence thriving on new trade and pilgrim routes. An independent republic for four hundred years, Siena fell to the Duchy of Florence in 1555. Afterwards, the city followed in the wake of Tuscany. The medieval part of the city is very well preserved (a UNESCO heritage site) as are as some ancient traditions, e.g. the Palio horse race and ward-centric culture (contrade with their distinct identities and mascots). As for Tuscany itself, it reached its apex under Deâ€™ Medici dukes, especially Lorenzo whose legacy is clearly visible even in modern-day Florence. His granddaughter, Catherine deâ€™ Medici would go on to become the wife of King Henry IV of France. Tuscany is best known for its landscapes, architecture and its global cultural impact as the birthplace of the Italian Renaissance [September 29, 2016].;2;43,317824;11,328792;NA;NA;2016-09-29 17:39:02;1;3;2
32460768687;110010883@N02;2;Freelance Writer/Blogger;Fighting figures;I absolutely love all the head carvings in the chapter house at York Minster cathedral. This on seems to be fighting. I wrote a post about my trip to York with more photos on my blog at <a href='http://pnwbeyond.to/York' rel='noreferrer nofollow'>pnwbeyond.to/York</a>;0;53,962544;-1,081953;Poulsbo, WA;US;2018-03-31 06:25:46;9;1;1
32460779277;77710164@N03;1;NA;Burano with a side order of Torcello;"Triple exposure made with Nik Analog Efex. I made this just over a year ago, from photos taken in 2016.

A splash of colour after all the mono shots I posted yesterday :-)";17;45,485491;12,415386;NA;NA;2016-11-30 16:01:14;10;3;1
32460799067;134041566@N07;1;NA;Lأ¼neburg, Am Fischmarkt;"Lأ¼neburg, also called Lunenburg in English, is a well preserved Hanseatic town in the German state of Lower Saxony. 

<a href='https://en.wikipedia.org/wiki/Lأ¼neburg' rel='noreferrer nofollow'>en.wikipedia.org/wiki/Lأ¼neburg</a>";8;53,251449;10,41314;Mأ¼nchen -  Munich;Bavaria;2015-04-01 00:00:00;6;1;3
32460799607;134041566@N07;1;NA;Lأ¼neburg;"Lأ¼neburg, also called Lunenburg in English, is a well preserved Hanseatic town in the German state of Lower Saxony. 

<a href='https://en.wikipedia.org/wiki/Lأ¼neburg' rel='noreferrer nofollow'>en.wikipedia.org/wiki/Lأ¼neburg</a>";0;53,251449;10,41314;Mأ¼nchen -  Munich;Bavaria;2015-04-01 00:00:00;6;1;3
32460823797;58414938@N00;1;NA;GOC London Public Art 2 107: Henry the Navigator;"Statue of Henry the Navigator, 2002, after Josأ© Simأµes de Almeida (the younger), Belgrave Square, Belgravia, City of Westminster, London.

GOC Hertfordshire's walk on 11 November 2017, an 8-mile point-to-point walk from Pimlico to Notting Hill Gate via Millbank, Belgravia, Knightsbridge, Hyde Park and Kensington Gardens. John T led the walk, which was attended by 15 people. You can view my <a href='https://www.flickr.com/photos/anemoneprojectors/albums/72157675724136968'>other photos of this event</a>, read the <a href='https://www.goc.org.uk/reports/article/11-november-2017--public-art--pimlico-and-beyond' rel='noreferrer nofollow'>original event report</a>, find out more about the <a href='www.goc.org.uk' rel='noreferrer nofollow'>Gay Outdoor Club</a> or see <a href='https://www.flickr.com/photos/anemoneprojectors/collections/'>my collections</a>.";0;51,499111;-0,154862;NA;NA;2017-11-11 14:23:15;3;3;1
32460824477;58414938@N00;1;NA;GOC London Public Art 2 098: Josأ© de San Martأ­n;"Statue of Josأ© de San Martأ­n, 1994, by Juan Carlos Ferraro, Belgrave Square, Belgravia, City of Westminster, London.

GOC Hertfordshire's walk on 11 November 2017, an 8-mile point-to-point walk from Pimlico to Notting Hill Gate via Millbank, Belgravia, Knightsbridge, Hyde Park and Kensington Gardens. John T led the walk, which was attended by 15 people. You can view my <a href='https://www.flickr.com/photos/anemoneprojectors/albums/72157675724136968'>other photos of this event</a>, read the <a href='https://www.goc.org.uk/reports/article/11-november-2017--public-art--pimlico-and-beyond' rel='noreferrer nofollow'>original event report</a>, find out more about the <a href='www.goc.org.uk' rel='noreferrer nofollow'>Gay Outdoor Club</a> or see <a href='https://www.flickr.com/photos/anemoneprojectors/collections/'>my collections</a>.";0;51,49925;-0,152223;NA;NA;2017-11-11 14:16:27;3;3;1
32460873557;110010883@N02;2;Freelance Writer/Blogger;Libreria Acqua Alta Venezia;In the Libreria Acqua Alta in Venice the books sit in boats to protect them from the high water season. <a href='http://pnwbeyond.to/AcquaAlta' rel='noreferrer nofollow'>pnwbeyond.to/AcquaAlta</a>;0;45,438205;12,342216;Poulsbo, WA;US;2017-08-07 17:00:00;1;2;1
32460955777;54046108@N00;3;NA;Expo Collado Villalba (168);NA;0;40,632844;-4,002982;NA;NA;2018-12-15 17:14:46;9;3;2
32460956667;54046108@N00;3;NA;Expo Collado Villalba ();NA;0;40,632844;-4,002982;NA;NA;2018-12-15 17:12:23;9;3;2
32460957187;54046108@N00;3;NA;Expo Collado Villalba (163);NA;0;40,632844;-4,002982;NA;NA;2018-12-15 17:09:25;9;3;2
32460957787;54046108@N00;3;NA;Expo Collado Villalba (161);NA;0;40,632844;-4,002982;NA;NA;2018-12-15 17:06:25;9;3;2
32460958237;54046108@N00;3;NA;Expo Collado Villalba (160);NA;0;40,632844;-4,002982;NA;NA;2018-12-15 17:05:21;9;3;2
32460958767;54046108@N00;3;NA;Expo Collado Villalba (159);NA;0;40,632844;-4,002982;NA;NA;2018-12-15 17:04:07;9;3;2
32460959367;54046108@N00;3;NA;Expo Collado Villalba (158);NA;0;40,632844;-4,002982;NA;NA;2018-12-15 17:02:05;9;3;2
32460959957;54046108@N00;3;NA;Expo Collado Villalba (157);NA;0;40,632844;-4,002982;NA;NA;2018-12-15 17:01:21;9;3;2
32460960857;54046108@N00;3;NA;Expo Collado Villalba (154);NA;0;40,632844;-4,002982;NA;NA;2018-12-15 16:58:47;9;3;1
32460961707;54046108@N00;3;NA;Expo Collado Villalba (152);NA;0;40,632844;-4,002982;NA;NA;2018-12-15 16:41:41;9;3;1
32460963067;54046108@N00;3;NA;Expo Collado Villalba (149);NA;0;40,632844;-4,002982;NA;NA;2018-12-15 16:36:51;9;3;1
32460970217;54046108@N00;3;NA;Expo Collado Villalba (125);NA;0;40,632844;-4,002982;NA;NA;2018-12-15 14:18:59;9;3;1
32460976807;54046108@N00;3;NA;Expo Collado Villalba (100);NA;0;40,632844;-4,002982;NA;NA;2018-12-15 14:00:52;9;3;1
32460977467;54046108@N00;3;NA;Expo Collado Villalba (109);NA;0;40,632844;-4,002982;NA;NA;2018-12-15 14:06:43;9;3;1
32460977927;54046108@N00;3;NA;Expo Collado Villalba (97);NA;0;40,632844;-4,002982;NA;NA;2018-12-15 13:57:34;9;3;1
32460978187;54046108@N00;3;NA;Expo Collado Villalba (96);NA;0;40,632844;-4,002982;NA;NA;2018-12-15 13:57:02;9;3;1
32460978587;54046108@N00;3;NA;Expo Collado Villalba (95);NA;0;40,632844;-4,002982;NA;NA;2018-12-15 13:56:12;9;3;1
32460978967;54046108@N00;3;NA;Expo Collado Villalba (94);NA;0;40,632844;-4,002982;NA;NA;2018-12-15 13:55:42;9;3;1
32460979337;54046108@N00;3;NA;Expo Collado Villalba (93);NA;0;40,632844;-4,002982;NA;NA;2018-12-15 13:55:04;9;3;1
32460979697;54046108@N00;3;NA;Expo Collado Villalba (92);NA;0;40,632844;-4,002982;NA;NA;2018-12-15 13:54:37;9;3;1
32460980037;54046108@N00;3;NA;Expo Collado Villalba (91);NA;0;40,632844;-4,002982;NA;NA;2018-12-15 13:53:12;9;3;1
32460982497;54046108@N00;3;NA;Expo Collado Villalba (85);NA;0;40,632844;-4,002982;NA;NA;2018-12-15 13:48:28;9;3;1
32460982767;54046108@N00;3;NA;Expo Collado Villalba (84);NA;0;40,632844;-4,002982;NA;NA;2018-12-15 13:47:06;9;3;1
32460983507;54046108@N00;3;NA;Expo Collado Villalba (82);NA;0;40,632844;-4,002982;NA;NA;2018-12-15 13:45:41;9;3;1
32460983977;54046108@N00;3;NA;Expo Collado Villalba (81);NA;0;40,632844;-4,002982;NA;NA;2018-12-15 13:44:03;9;3;1
32460987667;54046108@N00;3;NA;Expo Collado Villalba (68);NA;0;40,632844;-4,002982;NA;NA;2018-12-15 13:24:56;9;3;1
32460990517;54046108@N00;3;NA;Expo Collado Villalba (61);NA;0;40,632844;-4,002982;NA;NA;2018-12-15 13:16:53;9;3;1
32460998897;54046108@N00;3;NA;Expo Collado Villalba (32);NA;0;40,632844;-4,002982;NA;NA;2018-12-15 12:36:51;9;3;1
32461003487;54046108@N00;3;NA;Expo Collado Villalba (23);NA;0;40,632844;-4,002982;NA;NA;2018-12-15 12:28:00;9;3;1
32461004567;54046108@N00;3;NA;Expo Collado Villalba (21);NA;0;40,632844;-4,002982;NA;NA;2018-12-15 12:03:58;9;3;1
32461005677;54046108@N00;3;NA;Expo Collado Villalba (19);NA;0;40,632844;-4,002982;NA;NA;2018-12-15 12:00:56;9;3;1
32461007837;54046108@N00;3;NA;Expo Collado Villalba (15);NA;0;40,632844;-4,002982;NA;NA;2018-12-15 11:55:40;9;3;1
32461056297;47121377@N00;1;Professional Manager;The Future is Bright!;"Trafalgar Square

Thanks for all the views, Please check out my other photos and albums.
";3;51,50736;-0,127801;Nr Greenwich, London;England;2017-10-03 13:58:02;9;3;1
32461060977;169760497@N06;3;NA;Bruges;Venice of the north;2;51,207222;3,2275;NA;NA;2018-11-17 12:47:34;7;3;1
;;;;;;;;;;;;;;
;;;;;;;;;;;;;;
;;;;;;;;;;;;;;
;;;;;;;;;;;;;;
;;;;;;;;;;;;;;
;;;;;;;;;;;;;;
;;;;;;;;;;;;;;
;;;;;;;;;;;;;;
;;;;;;;;;;;;;;
;;;;;;;;;;;;;;
;;;;;;;;;;;;;;
;;;;;;;;;;;;;;
;;;;;;;;;;;;;;
32461101337;33277678@N03;1;performing arts teacher;Moscow '18;           Satyr and Nymph (marble, 1845) - by Pyotr Stavasser, The State Tretyakov Gallery                    ;2;55,741175;37,620111;Amsterdam;The Netherlands;2018-07-22 18:10:04;9;2;2
32461139637;98942020@N00;1;drifter;180923-9094-XM1.JPG;180923-9094-xm1.Raf;1;45,931202;1,035811;NA;NA;2018-09-23 13:39:13;6;3;1
32461144327;41105135@N08;1;NA;Lincolnshire Steam and Vintage Rally 2018.;1973 Atkinson Borderer.;8;53,287204;-0,546591;Lincoln;Great Britain;2018-08-19 09:33:04;9;2;1
32461145977;109544413@N05;1;NA;Sea Bass in Cassis;NA;2;43,216119;5,538016;Mesquite, NV;NA;2018-09-19 19:49:23;1;2;2
32461146677;109544413@N05;1;NA;Haddock;Dinner at Les Bougresses in Paris;1;48,855777;2,362933;Mesquite, NV;NA;2018-09-30 19:15:07;10;3;2
32461147337;109544413@N05;1;NA;Roast Chicken;Dinner at Les Bougresses in Paris;1;48,855777;2,362933;Mesquite, NV;NA;2018-09-30 19:15:17;10;3;2
32461164787;98942020@N00;1;drifter;180923-9097-XM1.JPG;180923-9097-xm1.Raf;1;45,931202;1,035811;NA;NA;2018-09-23 13:43:26;6;3;1
32461174537;98942020@N00;1;drifter;180923-9098-XM1.JPG;180923-9098-xm1.Raf;1;45,931202;1,035811;NA;NA;2018-09-23 13:45:58;6;3;1
32461182337;20987962@N03;1;NA;Sowerby Bridge;Sowerby Bridge;0;53,713005;-1,913581;Swindon;England;2018-12-26 14:14:53;9;4;1
32461182987;20987962@N03;1;NA;Sowerby Bridge;Sowerby Bridge;0;53,71238;-1,913612;Swindon;England;2018-12-26 14:14:48;9;4;1
32461183317;20987962@N03;1;NA;Sowerby Bridge;Sowerby Bridge;0;53,711191;-1,91322;Swindon;England;2018-12-26 14:14:38;9;4;1
32461184077;20987962@N03;1;NA;Sowerby Bridge;Sowerby Bridge;0;53,710755;-1,900898;Swindon;England;2018-12-26 14:12:40;9;4;1
32461184877;20987962@N03;1;NA;Halifax;Halifax;0;53,706161;-1,882795;Swindon;England;2018-12-26 14:11:00;9;4;1
32461190637;62410617@N03;3;NA;Old Village, Alonnisos;NA;45;39,149563;23,844538;NA;NA;2018-07-12 09:22:01;1;2;1
32461207267;160864154@N07;3;NA;DSCN0536;"Via Laietana. Barcelona.
ذ‌ذ° رƒذ»ذ¸ر†ذµ Via Laietana ذ² ذ³. ذ‘ذ°ر€رپذµذ»ذ¾ذ½ذ°";0;41,386589;2,175282;NA;NA;2018-06-10 08:25:38;1;1;1
32461240387;98942020@N00;1;drifter;180923-9105-XM1.JPG;180923-9105-xm1.Raf;1;45,931202;1,035811;NA;NA;2018-09-23 14:09:14;6;3;1
32461248147;98942020@N00;1;drifter;180923-9106-XM1.JPG;180923-9106-xm1.Raf;2;45,931202;1,035811;NA;NA;2018-09-23 14:09:59;6;3;1
32461295217;144436250@N05;1;NA;Richis - Reichesdorf;NA;13;46,100791;24,481581;Hanau;NA;2018-08-14 09:49:56;1;2;1
32461328007;47121377@N00;1;Professional Manager;FH14PTZ;"Trafalgar Square

Thanks for all the views, Please check out my other photos and albums.
";5;51,507607;-0,127683;Nr Greenwich, London;England;2017-10-03 13:59:51;9;3;1
32461433217;160557051@N07;3;Software Developer;Another view of Pitigliano;NA;22;42,63333;11,670666;Katowice;NA;2018-07-14 16:06:23;1;2;1
32461477627;47884338@N08;1;Professore;Vallone di Piantonetto;"Uno dei tanti angoli del Parco Nazionale del Gran Paradiso. Sulla sinistra I tre Becchi della Tribolazione, sul fondo il Roccia Viva e il Tأھte-de-Money; solitario e maestoso sulla destra il Tour-de-Gran-St-Pierre: tutte cime sopra i 3000 metri!


Piantonetto Valley

One of the many corners of the Gran Paradiso National Park. On the left the three Becchi della Tribolazione, on the bottom the Roccia Viva and the Tأھte-de-Money; solitary and majestic stands on the right the Tour-de-Gran-St-Pierre: all these peaks are above 3000 meters!


Vallأ©e du Piantonetto

Un des nombreux coins du parc national du Grand Paradis. أ€ gauche, les trois Becchi della Tribolazione, en bas, la Roccia Viva et la Tأھte-de-Money; أ€ droite le Tour-de-Gran-St-Pierre: tous ces sommets dأ©passent les 3000 mأ¨tres!";38;45,496796;7,365067;NA;Italia;2017-08-19 10:10:56;9;2;1
32461677957;47121377@N00;1;Professional Manager;Van de Ahe - EL CM 38;"Trafalgar Square

Thanks for all the views, Please check out my other photos and albums.
";10;51,50754;-0,128016;Nr Greenwich, London;England;2017-10-03 14:07:59;9;3;1
;;;;;;;;;;;;;;
32461682557;94642745@N05;1;NA;Abstract;NA;9;48,209633;11,618641;NA;NA;2018-12-28 18:59:46;1;4;2
32461683117;57277233@N07;1;NA;Night view;NA;7;52,374555;4,900152;NA;NA;2018-08-15 21:49:42;9;2;2
32461727697;20987962@N03;1;NA;Lancashire;Lancashire;0;53,781827;-2,276231;Swindon;England;2018-12-29 13:02:13;6;4;1
32461728307;20987962@N03;1;NA;Lancashire;with Citroen;0;53,773827;-2,256037;Swindon;England;2018-12-29 12:58:03;6;4;1
32461729267;20987962@N03;1;NA;Cliviger, Ram Inn;Cliviger, Ram Inn;0;53,745416;-2,181064;Swindon;England;2018-12-29 12:51:21;6;4;1
32461732897;20987962@N03;1;NA;Cornholme;Cornholme;0;53,732413;-2,136617;Swindon;England;2018-12-29 12:46:14;6;4;1
32461734977;20987962@N03;1;NA;Todmorden;Todmorden;0;53,726941;-2,121445;Swindon;England;2018-12-29 12:44:26;6;4;1
32461735397;20987962@N03;1;NA;Todmorden;Todmorden;0;53,72368;-2,112637;Swindon;England;2018-12-29 12:44:17;6;4;1
32461736447;20987962@N03;1;NA;Todmorden, Jack's House;Todmorden, Jack's House;0;53,718725;-2,102014;Swindon;England;2018-12-29 12:42:12;6;4;1
32461737537;20987962@N03;1;NA;Todmorden;Todmorden;0;53,713886;-2,097864;Swindon;England;2018-12-29 12:40:25;6;4;1
32461737927;34288348@N07;2;NA;The lonely lamp;"â“’Rebecca Bugge, All Rights Reserved
Do not use without permission.

What is it about lamp posts that make them almost always lean one way or other....?";163;55,69164;13,244243;NA;Sweden;2018-03-07 23:02:38;7;4;2
32461739547;20987962@N03;1;NA;Todmorden;Todmorden;0;53,7137;-2,097017;Swindon;England;2018-12-29 12:40:07;6;4;1
32461739727;53049330@N03;1;scientist;Boarding the ferry from Hirtshals to Bergen;NA;0;57,595908;9,975391;Dresden;Germany;2018-07-28 20:03:47;NA;2;2
32461741327;20987962@N03;1;NA;West Yorkshire;West Yorkshire;0;53,718413;-2,070784;Swindon;England;2018-12-29 12:37:13;6;4;1
32461744787;20987962@N03;1;NA;West Yorkshire;West Yorkshire;0;53,728822;-2,052248;Swindon;England;2018-12-29 12:35:09;6;4;1
32461747747;20987962@N03;1;NA;Hebden Bridge;Hebden Bridge;0;53,741405;-2,015001;Swindon;England;2018-12-29 12:30:46;6;4;1
32461748947;20987962@N03;1;NA;Hebden Bridge;Hebden Bridge;0;53,74115;-2,013903;Swindon;England;2018-12-29 12:30:37;6;4;1
32461750957;20987962@N03;1;NA;Hebden Bridge;Hebden Bridge;0;53,739269;-2,008373;Swindon;England;2018-12-29 12:29:36;6;4;1
32461762607;39227683@N07;1;Webmaster;Les alignements du Moulin أ  Saint-Just - Ille-et-Vilaine - 01 Septembre 2018 - 17;NA;0;47,764869;-1,974062;Rennes;France;2018-09-01 20:35:36;7;2;2
32461766037;39227683@N07;1;Webmaster;Les alignements du Moulin أ  Saint-Just - Ille-et-Vilaine - 01 Septembre 2018 - 14;NA;0;47,764869;-1,974062;Rennes;France;2018-09-01 20:36:06;7;2;2
32461770607;39227683@N07;1;Webmaster;Les alignements du Moulin أ  Saint-Just - Ille-et-Vilaine - 01 Septembre 2018 - 13;NA;0;47,764869;-1,974062;Rennes;France;2018-09-01 20:38:38;7;2;2
32461779997;39227683@N07;1;Webmaster;Les alignements du Moulin أ  Saint-Just - Ille-et-Vilaine - 01 Septembre 2018 - 11;Nous passons en revue les diffأ©rents menhirs sous un angle plus prأ©cis... Et voir leur vraie nature...;0;47,764869;-1,974062;Rennes;France;2018-09-01 20:48:38;7;2;2
32461855517;29837218@N00;3;NA;in a Spanish garden;NA;13;40,410908;-3,689262;NA;NA;2018-10-07 16:07:42;1;3;1
32461936307;64148082@N02;1;PENSIONATO;MARCHE. IL SANTUARIO DELLA SANTA CASA DI LORETO.;"LA PIAZZA CON IL PALAZZO APOSTOLICO.


Iniziata nel 1469 in stile tardo-gotico, probabilmente su un progetto di Francesco di Giorgio Martini, la basilica fu completata nel 1587 con la facciata in stile tardo-rinascimentale. Nel 1468 il vescovo di Recanati Nicolأ² delle Aste decise la costruzione dell'attuale tempio, iniziato nell'anno successivo. Morto il vescovo nel 1469, prese a cuore i lavori il pontefice Paolo II che nel 1464, ancora cardinale, era stato prodigiosamente guarito in S. Casa.

Il Palazzo Apostolico si apre davanti alla facciata della basilica, a due piani, con due lati, uno piأ¹ lungo, a nord, e uno piأ¹ breve, a ovest. Qualche studioso ritiene che sia stato iniziato nel 1498 su disegno di Giuliano da Sangallo o di Francesco di Giorgio Martini. Nella parte visibile dalla Piazza il Palazzo si deve a Donato Bramante, inviato a Loreto da Giulio II con l'incarico di 'disegnare molte opere'.


CANON EOS 6D Mark II con ob. CANON EF 24-85 f./3,5-4,5 USM

";34;43,441168;13,609174;UDINE;ITALIA;2018-07-26 14:04:36;9;2;1
32461980637;150702262@N06;3;NA;Ruins of Reinakyllich;Ruins of Reinakyllich;21;56,777989;-3,720138;NA;NA;2018-05-14 08:32:10;1;1;1
32462179537;37917369@N04;1;Journalist/Teacher;Cat Tamer I;"Another batch from the cheap camera I bought at a flee market for only 10 SEK (a little more than a buck, american). This time I put some tungsten slide film through it and cross processed, which heightened the &quot;washed out&quot; feel of the pictures.

Taken with Luminox 356SL analog camera. Expired and cross processed Kodak Ektachrome 160T (unknown age).

Negative scanned with Epson Perfection V500 Photo, cropped and downsized for the web.";3;59,450561;13,458809;Karlstad;Sweden;2018-04-01 00:00:00;1;1;3
32462181127;37917369@N04;1;Journalist/Teacher;Tree Climber II;"Another batch from the cheap camera I bought at a flee market for only 10 SEK (a little more than a buck, american). This time I put some tungsten slide film through it and cross processed, which heightened the &quot;washed out&quot; feel of the pictures.

Taken with Luminox 356SL analog camera. Expired and cross processed Kodak Ektachrome 160T (unknown age).

Negative scanned with Epson Perfection V500 Photo, cropped and downsized for the web.";4;59,450561;13,458809;Karlstad;Sweden;2018-04-01 00:00:00;1;1;3
32462183077;37917369@N04;1;Journalist/Teacher;Tree Climber I;"Another batch from the cheap camera I bought at a flee market for only 10 SEK (a little more than a buck, american). This time I put some tungsten slide film through it and cross processed, which heightened the &quot;washed out&quot; feel of the pictures.

Taken with Luminox 356SL analog camera. Expired and cross processed Kodak Ektachrome 160T (unknown age).

Negative scanned with Epson Perfection V500 Photo, cropped and downsized for the web.";15;59,450561;13,458809;Karlstad;Sweden;2018-04-01 00:00:00;1;1;3
32462184967;37917369@N04;1;Journalist/Teacher;Longing;"Another batch from the cheap camera I bought at a flee market for only 10 SEK (a little more than a buck, american). This time I put some tungsten slide film through it and cross processed, which heightened the &quot;washed out&quot; feel of the pictures.

Taken with Luminox 356SL analog camera. Expired and cross processed Kodak Ektachrome 160T (unknown age).

Negative scanned with Epson Perfection V500 Photo, cropped and downsized for the web.";1;59,450561;13,458809;Karlstad;Sweden;2018-04-01 00:00:00;1;1;3
32462253327;83850594@N06;1;NA;LACOSTE - Provence - Luberon;"Das Bergdorf Lacoste im Luberon gab es أ¼brigens viel eher als die gleichnamige Modemarke....
Im Dorf hat der franzأ¶sische Modeschأ¶pfer Pierre Cardin als Eigentأ¼mer der Burg und potenter Investor seine Spuren hinterlassen. In Teilen wirkt das perfekt restaurierte Dorf wie eine Kulisse des ursprأ¼nglichen Dorfes. Ohne den Einsatz von Investorengeld wأ¤ren andererseits aber wahrscheinlich viele Gebأ¤ude endgأ¼ltig zerfallen...

Suchwort: Lacoste Vaucluse (sonst landet man vermutlich bei der Modemarke...)

Foto und Radtour von Fr. 12.10.2018 - ";37;43,828036;5,275488;Niederrhein;Germany;2018-10-12 16:00:21;9;3;1
32462281917;49635353@N03;1;Newspaper prepress (nights);Mega Eyes - _TNY_5807;"When you look at the massive compound eyes of hoverflies, you really can't help wondering what the world looks like through those, right?

Like this male pied hoverfly (Scaeva pyrastri) sitting on a tansy (Tanacetum vulgare).

This is a male pied hoverfly (Scaeva pyrastri), also known as the white-clubbed hoverfly.";11;59,116663;18,077048;Vأ¤sterhaninge, Stockholm;Sweden;2018-07-20 13:11:53;10;2;1
32462366097;23993953@N04;2;NA;Szczawno Zdrأ³j;NA;0;50,80308;16,257313;NA;Poland;2018-12-01 15:15:40;NA;3;1
32462388557;80589014@N02;1;Mechanical Design Engineer;RIAT17_20170715_0517.jpg;NA;0;51,682311;-1,787562;Basel;NA;2017-07-15 11:02:00;9;2;1
32462394887;80589014@N02;1;Mechanical Design Engineer;RIAT17_20170715_0530.jpg;NA;0;51,681952;-1,78752;Basel;NA;2017-07-15 11:03:50;9;2;1
32462418717;80589014@N02;1;Mechanical Design Engineer;RIAT17_20170715_0618.jpg;NA;0;51,682163;-1,787392;Basel;NA;2017-07-15 12:08:29;9;2;1
32462464007;80589014@N02;1;Mechanical Design Engineer;RIAT17_20170715_0912.jpg;NA;0;51,682238;-1,787431;Basel;NA;2017-07-15 12:29:34;9;2;1
32462490957;80589014@N02;1;Mechanical Design Engineer;RIAT17_20170715_0999.jpg;NA;0;51,682238;-1,787431;Basel;NA;2017-07-15 12:33:18;9;2;1
32462498847;73991617@N06;1;NA;BTCC_OultonPark_June2018_147;NA;0;53,179707;-2,612986;London;England, UK;2018-06-10 10:30:12;9;1;1
32462545157;40695821@N00;1;Service Delivery Manager;2018-6308;2018.08.17 // Sicily;2;38,018636;12,498022;Milan;Italy;2018-08-24 17:21:27;9;2;2
32462547297;80589014@N02;1;Mechanical Design Engineer;RIAT17_20170715_1186.jpg;NA;0;51,682313;-1,787373;Basel;NA;2017-07-15 12:44:10;9;2;1
32462560087;73991617@N06;1;NA;BTCC_OultonPark_June2018_145;NA;2;53,179707;-2,612986;London;England, UK;2018-06-10 11:03:18;9;1;1
32462561217;163949237@N08;3;NA;Mediterranian Sunrise;Xwejni, Gozo, Malta;126;36,080377;14,243152;NA;NA;2017-07-07 03:59:55;1;2;3
32462565777;68418961@N03;1;NA;Mantova - Torre della Gabbia;La Torre di Guardia, costruita nel XIII Secolo, vista da Piazza Sordello;12;45,159935;10,796599;NA;NA;2015-08-01 15:31:05;9;2;1
32462595457;146538874@N06;1;NA;Ford GT (Mk1);"Photo was taken at the <i>2018 Motorworld Classics</i> in Berlin.

5.4L V8 (Supercharged)
550 PS
774 Nm
330 km/h

Find more information on More Cars: <a href='https://more-cars.net/ford-gt__633' rel='noreferrer nofollow'>more-cars.net/ford-gt__633</a>";0;52,50461;13,273855;Berlin;Germany;2018-10-05 12:04:43;1;3;1
32462606017;73991617@N06;1;NA;BTCC_OultonPark_June2018_143;NA;1;53,179707;-2,612986;London;England, UK;2018-06-10 10:47:23;9;1;1
32462618337;29769794@N05;1;NA;Wall painting;Calla ditos. Mextonia@Loscalladitos;2;59,445299;24,74908;Hamburg;NA;2018-07-19 19:11:58;6;2;2
32462661347;73991617@N06;1;NA;BTCC_OultonPark_June2018_141;NA;0;53,179707;-2,612986;London;England, UK;2018-06-10 10:48:21;9;1;1
32462685617;73991617@N06;1;NA;BTCC_OultonPark_June2018_140;NA;2;53,179707;-2,612986;London;England, UK;2018-06-10 10:46:14;9;1;1
32462782287;20987962@N03;1;NA;Accrington;Accrington;0;53,752952;-2,362231;Swindon;England;2018-12-29 14:24:19;6;4;1
32462782597;20987962@N03;1;NA;Accrington;Accrington;0;53,752972;-2,362395;Swindon;England;2018-12-29 14:24:09;6;4;1
32462783847;20987962@N03;1;NA;Accrington;Accrington;0;53,752972;-2,362314;Swindon;England;2018-12-29 14:24:13;6;4;1
32462817297;169025254@N05;3;NA;img_20170714_155811_35154371203_o;NA;0;58,697144;11,254266;NA;NA;2017-07-14 15:58:11;1;2;1
32462836737;169025254@N05;3;NA;img_20170708_115932_34983341924_o;NA;0;57,171538;12,595222;NA;NA;2017-07-08 11:59:32;3;2;1
32462837177;169025254@N05;3;NA;img_20170708_100820_34983338854_o;NA;0;57,052441;12,498472;NA;NA;2017-07-08 10:08:19;3;2;1
32462838837;169025254@N05;3;NA;img_20170707_133331_34983329954_o;NA;0;56,675747;12,858672;NA;NA;2017-07-07 13:33:30;9;2;1
32462840417;169025254@N05;3;NA;img_20170706_202200_35691143311_o;NA;0;56,651352;13,072258;NA;NA;2017-07-06 20:21:59;9;2;2
32462843077;169025254@N05;3;NA;img_20170705_195138_35783024256_o;NA;0;56,063688;12,678363;NA;NA;2017-07-05 19:51:38;9;2;2
32462855297;68418961@N03;1;NA;Trompe l'oeil;"Mantova - Palazzo Ducale - affresco di Andrea Mantegna, soffitto della camera degli sposi
";10;45,160313;10,79794;NA;NA;2015-08-01 15:02:54;9;2;1
32462895207;160621933@N04;1;Informaticien, mais amoureux de la nature;Canal de la Broye;NA;3;46,981236;7,029602;Cugy (FR);Suisse;2017-12-31 15:06:47;10;4;1
32462896987;160621933@N04;1;Informaticien, mais amoureux de la nature;Canal de la Broye;NA;2;46,981236;7,029602;Cugy (FR);Suisse;2017-12-31 14:56:40;10;4;1
32463167137;29776877@N02;3;NA;2015_10_070442_WhalleyAbbeyGatehouse;NA;0;53,82123;-2,413153;NA;NA;2015-10-07 18:14:09;3;3;2
32463215537;63713558@N00;1;NA;Locked gate next to Loch More and the River Thurso, northern Scotland. UK.;"MK4_5317 Loch More and the River Thurso, northern Scotland.

Wet, drizzly day so the photographs are somewhat muted or have taken a lot of work to 'lift' them.

More general photographs at: <a href='https://www.flickr.com/photos/staneastwood/albums'>www.flickr.com/photos/staneastwood/albums</a>
";5;58,392719;-3,568856;NA;NA;2018-08-26 15:01:20;9;2;1
32463216057;63713558@N00;1;NA;Loch More and the River Thurso, northern Scotland. UK;"MK4_5316 Loch More and the River Thurso, northern Scotland.

Wet, drizzly day so the photographs are somewhat muted or have taken a lot of work to 'lift' them.

More general photographs at: <a href='https://www.flickr.com/photos/staneastwood/albums'>www.flickr.com/photos/staneastwood/albums</a>
";6;58,392763;-3,568723;NA;NA;2018-08-26 15:00:29;9;2;1
32463216547;63713558@N00;1;NA;Loch More and the River Thurso, northern Scotland. UK;"MK4_5315 Loch More and the River Thurso, northern Scotland.

Wet, drizzly day so the photographs are somewhat muted or have taken a lot of work to 'lift' them.

More general photographs at: <a href='https://www.flickr.com/photos/staneastwood/albums'>www.flickr.com/photos/staneastwood/albums</a>
";9;58,392763;-3,568381;NA;NA;2018-08-26 14:59:57;9;2;1
32463217067;63713558@N00;1;NA;Loch More and the River Thurso, northern Scotland. UK;"MK4_5314 Loch More and the River Thurso, northern Scotland.

Wet, drizzly day so the photographs are somewhat muted or have taken a lot of work to 'lift' them.

More general photographs at: <a href='https://www.flickr.com/photos/staneastwood/albums'>www.flickr.com/photos/staneastwood/albums</a>
";1;58,392763;-3,568381;NA;NA;2018-08-26 14:59:40;9;2;1
32463217627;63713558@N00;1;NA;Loch More and the River Thurso, northern Scotland. UK;"MK4_5310 Loch More and the River Thurso, northern Scotland.

Wet, drizzly day so the photographs are somewhat muted or have taken a lot of work to 'lift' them.

More general photographs at: <a href='https://www.flickr.com/photos/staneastwood/albums'>www.flickr.com/photos/staneastwood/albums</a>
";3;58,392744;-3,56802;NA;NA;2018-08-26 14:58:04;9;2;1
32463218117;63713558@N00;1;NA;Peter on the bank of the River Thurso, northern Scotland. UK;"MK4_5307 Loch More and the River Thurso, northern Scotland.

Wet, drizzly day so the photographs are somewhat muted or have taken a lot of work to 'lift' them.

More general photographs at: <a href='https://www.flickr.com/photos/staneastwood/albums'>www.flickr.com/photos/staneastwood/albums</a>
";0;58,392744;-3,56802;NA;NA;2018-08-26 14:57:14;9;2;1
32463218767;63713558@N00;1;NA;Loch More and the River Thurso, northern Scotland. UK;"MK4_5306 Loch More and the River Thurso, northern Scotland.

Wet, drizzly day so the photographs are somewhat muted or have taken a lot of work to 'lift' them.

More general photographs at: <a href='https://www.flickr.com/photos/staneastwood/albums'>www.flickr.com/photos/staneastwood/albums</a>
";0;58,392722;-3,568395;NA;NA;2018-08-26 14:56:30;9;2;1
32463219367;63713558@N00;1;NA;River Thurso, northern Scotland. UK;"MK4_5305 Loch More and the River Thurso, northern Scotland.

Wet, drizzly day so the photographs are somewhat muted or have taken a lot of work to 'lift' them.

More general photographs at: <a href='https://www.flickr.com/photos/staneastwood/albums'>www.flickr.com/photos/staneastwood/albums</a>
";2;58,392722;-3,568395;NA;NA;2018-08-26 14:56:17;9;2;1
32463220047;63713558@N00;1;NA;Loch More and the River Thurso, northern Scotland. UK;"MK4_5302 Loch More and the River Thurso, northern Scotland.

Wet, drizzly day so the photographs are somewhat muted or have taken a lot of work to 'lift' them.

More general photographs at: <a href='https://www.flickr.com/photos/staneastwood/albums'>www.flickr.com/photos/staneastwood/albums</a>
";1;58,392794;-3,568867;NA;NA;2018-08-26 14:54:08;9;2;1
32463220687;63713558@N00;1;NA;Loch More and the River Thurso, northern Scotland. UK;"MK4_5301 Loch More and the River Thurso, northern Scotland.

Wet, drizzly day so the photographs are somewhat muted or have taken a lot of work to 'lift' them.

More general photographs at: <a href='https://www.flickr.com/photos/staneastwood/albums'>www.flickr.com/photos/staneastwood/albums</a>
";0;58,392894;-3,568948;NA;NA;2018-08-26 14:53:34;9;2;1
32463221287;63713558@N00;1;NA;Loch More and the River Thurso, northern Scotland. UK;"MK4_5299 Loch More and the River Thurso, northern Scotland.

Wet, drizzly day so the photographs are somewhat muted or have taken a lot of work to 'lift' them.

More general photographs at: <a href='https://www.flickr.com/photos/staneastwood/albums'>www.flickr.com/photos/staneastwood/albums</a>
";0;58,393097;-3,569531;NA;NA;2018-08-26 14:52:31;9;2;1
32463222067;63713558@N00;1;NA;Loch More and the River Thurso, northern Scotland. UK;"MK4_5297 Loch More and the River Thurso, northern Scotland.

Wet, drizzly day so the photographs are somewhat muted or have taken a lot of work to 'lift' them.

More general photographs at: <a href='https://www.flickr.com/photos/staneastwood/albums'>www.flickr.com/photos/staneastwood/albums</a>
";0;58,393044;-3,570345;NA;NA;2018-08-26 14:50:27;9;2;1
32463222937;63713558@N00;1;NA;Loch More and the River Thurso, northern Scotland.;"MK4_5286 Loch More and the River Thurso, northern Scotland.

Wet, drizzly day so the photographs are somewhat muted or have taken a lot of work to 'lift' them.

More general photographs at: <a href='https://www.flickr.com/photos/staneastwood/albums'>www.flickr.com/photos/staneastwood/albums</a>
";1;58,392827;-3,570128;NA;NA;2018-08-26 14:45:20;9;2;1
32463223707;63713558@N00;1;NA;Loch More and the River Thurso, northern Scotland.;"MK4_5285 Loch More and the River Thurso, northern Scotland.

Wet, drizzly day so the photographs are somewhat muted or have taken a lot of work to 'lift' them.

More general photographs at: <a href='https://www.flickr.com/photos/staneastwood/albums'>www.flickr.com/photos/staneastwood/albums</a>
";0;58,39283;-3,569712;NA;NA;2018-08-26 14:44:59;9;2;1
32463224767;63713558@N00;1;NA;Loch More and the River Thurso, northern Scotland.;"MK4_5282 Loch More and the River Thurso, northern Scotland.

Wet, drizzly day so the photographs are somewhat muted or have taken a lot of work to 'lift' them.

More general photographs at: <a href='https://www.flickr.com/photos/staneastwood/albums'>www.flickr.com/photos/staneastwood/albums</a>
";0;58,393072;-3,569945;NA;NA;2018-08-26 14:43:46;9;2;1
32463260117;141898498@N04;3;NA;Roggenburger Klosterkirche;"Mein Blick nach oben in der Kirche St.Mariأ¤ Himmelfahrt Roggenburg (Bayern)

my view up in the church   St.Mariأ¤ Himmelfahrt Roggenburg (Bayern)
 
";7;48,27531;10,229258;NA;Deutschland;2017-10-05 13:35:56;3;3;1
32463261567;10802801@N08;1;NA;IMG_20180401_154430;NA;0;41,58295;19,458033;Frankfurt;Deutschland;2018-04-01 15:44:31;9;1;1
32463262037;10802801@N08;1;NA;IMG_20180401_154324;NA;0;41,582794;19,458483;Frankfurt;Deutschland;2018-04-01 15:43:24;9;1;1
32463266437;10802801@N08;1;NA;IMG_20180331_102434;NA;0;41,317422;19,820375;Frankfurt;Deutschland;2018-03-31 10:24:34;6;1;1
32463269517;10802801@N08;1;NA;IMG_20180402_111543;NA;0;41,326727;19,819661;Frankfurt;Deutschland;2018-04-02 11:15:44;10;1;1
32463271687;10802801@N08;1;NA;IMG_20180402_111210;NA;0;41,324902;19,818933;Frankfurt;Deutschland;2018-04-02 11:12:10;10;1;1
32463272977;10802801@N08;1;NA;IMG_20180402_111116;NA;0;41,324561;19,817813;Frankfurt;Deutschland;2018-04-02 11:11:16;10;1;1
32463274987;10802801@N08;1;NA;IMG_20180401_180119;NA;0;41,582036;19,457302;Frankfurt;Deutschland;2018-04-01 18:01:19;9;1;2
32463275917;10802801@N08;1;NA;IMG_20180401_171531;NA;0;41,584136;19,450702;Frankfurt;Deutschland;2018-04-01 17:15:32;9;1;2
32463276407;144107033@N04;1;Aprendiz de fotأ³grafo;La Iruela (Jaأ©n);"La Iruela: es un municipio espaأ±ol al este de la provincia de Jaأ©n, Andalucأ­a. Se encuentra en las faldas de la Sierra de Cazorla, coronando el valle del Guadalquivir.
El castillo medieval de origen almohade, construido sobre cimientos pre-bereberes que se encarama en lo mأ،s alto de la villa constituye uno de los sأ­mbolos mأ،s elocuentes de la comarca asأ­ como las ruinas de la Iglesia de Santo Domingo, renacentista levantada en el interior del recinto del castillo en el siglo XVI.
";39;37,921136;-2,990056;Cأ،diz;Espaأ±a;2015-10-18 13:15:49;NA;3;1
32463278737;10802801@N08;1;NA;IMG_20180401_161800;NA;0;41,582844;19,460055;Frankfurt;Deutschland;2018-04-01 16:18:00;9;1;1
32463279367;10802801@N08;1;NA;IMG_20180401_160228;NA;0;41,582675;19,461113;Frankfurt;Deutschland;2018-04-01 16:02:28;9;1;1
32463280917;10802801@N08;1;NA;IMG_20180401_155454;NA;0;41,582947;19,459483;Frankfurt;Deutschland;2018-04-01 15:54:54;9;1;1
32463282087;10802801@N08;1;NA;IMG_20180401_155054;NA;0;41,583316;19,458305;Frankfurt;Deutschland;2018-04-01 15:50:54;9;1;1
32463283207;10802801@N08;1;NA;IMG_20180401_104109;NA;0;41,351563;19,860655;Frankfurt;Deutschland;2018-04-01 10:41:09;9;1;1
32463285187;10802801@N08;1;NA;IMG_20180331_140231;NA;0;41,326063;19,816977;Frankfurt;Deutschland;2018-03-31 14:02:32;6;1;1
32463288937;10802801@N08;1;NA;IMG_20180330_211935;NA;0;41,31333;19,816544;Frankfurt;Deutschland;2018-03-30 21:19:36;9;1;2
32463290517;144107033@N04;1;Aprendiz de fotأ³grafo;La Iruela (Jaأ©n);"La Iruela: es un municipio espaأ±ol al este de la provincia de Jaأ©n, Andalucأ­a. Se encuentra en las faldas de la Sierra de Cazorla, coronando el valle del Guadalquivir.
El castillo medieval de origen almohade, construido sobre cimientos pre-bereberes que se encarama en lo mأ،s alto de la villa constituye uno de los sأ­mbolos mأ،s elocuentes de la comarca asأ­ como las ruinas de la Iglesia de Santo Domingo, renacentista levantada en el interior del recinto del castillo en el siglo XVI.
";42;37,920997;-2,990053;Cأ،diz;Espaأ±a;2015-10-18 13:16:56;NA;3;1
32463290907;10802801@N08;1;NA;IMG_20180330_161144;NA;0;41,323638;19,817769;Frankfurt;Deutschland;2018-03-30 16:11:44;9;1;1
32463294677;144107033@N04;1;Aprendiz de fotأ³grafo;La Iruela (Jaأ©n);"La Iruela: es un municipio espaأ±ol al este de la provincia de Jaأ©n, Andalucأ­a. Se encuentra en las faldas de la Sierra de Cazorla, coronando el valle del Guadalquivir.
El castillo medieval de origen almohade, construido sobre cimientos pre-bereberes que se encarama en lo mأ،s alto de la villa constituye uno de los sأ­mbolos mأ،s elocuentes de la comarca asأ­ como las ruinas de la Iglesia de Santo Domingo, renacentista levantada en el interior del recinto del castillo en el siglo XVI.
";36;37,920958;-2,990053;Cأ،diz;Espaأ±a;2015-10-18 13:17:25;NA;3;1
32463327247;10802801@N08;1;NA;IMG_20180908_145741;NA;0;46,535386;11,6926;Frankfurt;Deutschland;2018-09-08 14:57:42;9;2;1
32463327677;10802801@N08;1;NA;IMG_20180908_130838;NA;0;46,517916;11,682749;Frankfurt;Deutschland;2018-09-08 13:08:38;9;2;1
32463328117;10802801@N08;1;NA;IMG_20180907_184330;NA;0;46,554061;11,658777;Frankfurt;Deutschland;2018-09-07 18:43:30;9;2;2
32463329567;10802801@N08;1;NA;IMG_20180906_165157;NA;0;46,552558;11,6471;Frankfurt;Deutschland;2018-09-06 16:51:57;7;2;1
32463330247;10802801@N08;1;NA;IMG_20180902_130117;NA;0;46,555569;11,662725;Frankfurt;Deutschland;2018-09-02 13:01:18;9;2;1
32463331647;10802801@N08;1;NA;IMG_20180903_111715;NA;0;46,538666;11,668519;Frankfurt;Deutschland;2018-09-03 11:17:15;9;2;1
32463332907;10802801@N08;1;NA;IMG_20180903_130659;NA;0;46,505602;11,707072;Frankfurt;Deutschland;2018-09-03 13:07:00;9;2;1
32463338907;10802801@N08;1;NA;IMG_20180904_111300;NA;0;46,533888;11,638055;Frankfurt;Deutschland;2018-09-04 11:13:00;9;2;1
32463340587;10802801@N08;1;NA;IMG_20180905_190715;NA;0;46,554194;11,658516;Frankfurt;Deutschland;2018-09-05 19:07:15;9;2;2
32463342867;10802801@N08;1;NA;IMG_20180901_222550;NA;0;46,498055;11,356944;Frankfurt;Deutschland;2018-09-01 22:25:50;7;2;2
32463344977;10802801@N08;1;NA;IMG_20180902_131933;NA;0;46,554158;11,658847;Frankfurt;Deutschland;2018-09-02 13:19:33;9;2;1
32463361797;10802801@N08;1;NA;IMG_20180904_151154;NA;0;46,529175;11,600175;Frankfurt;Deutschland;2018-09-04 15:11:54;9;2;1
32463363047;10802801@N08;1;NA;IMG_20180904_192846;NA;0;46,554444;11,658888;Frankfurt;Deutschland;2018-09-04 19:28:46;9;2;2
32463366557;10802801@N08;1;NA;IMG_20180906_163701;NA;0;46,556944;11,656111;Frankfurt;Deutschland;2018-09-06 16:37:01;7;2;1
32463448387;10566322@N05;3;NA;Sielecki Castle;NA;0;50,285466;19,14581;Warsaw;Poland;2018-10-13 16:25:42;1;3;1
32463451937;10566322@N05;3;NA;Sielecki Castle;NA;0;50,285466;19,14581;Warsaw;Poland;2018-10-13 16:21:58;1;3;1
32463457587;10566322@N05;3;NA;Paإ‚ac Mieroszewskich;NA;0;50,328696;19,124117;Warsaw;Poland;2018-10-13 15:36:35;1;3;1
32463460127;10566322@N05;3;NA;IMG_8616;NA;0;50,328696;19,124117;Warsaw;Poland;2018-10-13 15:21:22;1;3;1
32463475017;10566322@N05;3;NA;Paإ‚ac Mieroszewskich;NA;0;50,328696;19,124117;Warsaw;Poland;2018-10-13 15:19:44;1;3;1
32463477747;10566322@N05;3;NA;podziemia bؤ™dziإ„skie;Bؤ™dzin underground;0;50,326039;19,133386;Warsaw;Poland;2018-10-13 14:22:56;1;3;1
32463497657;10566322@N05;3;NA;Bؤ™dzin Castle;NA;0;50,327285;19,129041;Warsaw;Poland;2018-10-13 12:39:45;1;3;1
32463501977;10566322@N05;3;NA;Bؤ™dzin Castle;NA;0;50,327285;19,129041;Warsaw;Poland;2018-10-13 12:36:52;1;3;1
32463513187;51203833@N05;1;Retired;Through the Willow Tree;Along the banks of the River Slea, this Willow Tree provides a point of interest.;116;53,00091;-0,402653;NA;England;2018-03-09 11:02:51;7;4;1
32463565127;54788905@N00;1;NA;Fleuve Liffey,  Dublin, Irlande - 6522;Ireland;38;53,348513;-6,251287;Quأ©bec;Canada;2018-05-05 10:55:32;7;1;1
32463571667;146460697@N04;1;NA;PARIS002;NA;10;48,862022;2,288694;NA;NA;2017-06-30 11:15:03;9;2;1
32463593967;93212295@N07;1;Electronic industrial engineer;Graffiti. Sant Feliu de Llobregat. Artist: @uri.kthr Vأ،lvulas y Ritmos In memory of @acidcollapse Treze, R.I.P.;NA;18;41,382094;2,050983;Barcelona;Spain;2018-12-08 14:35:04;9;3;1
32463630507;20987962@N03;1;NA;Accrington;Accrington;0;53,758688;-2,356964;Swindon;England;2018-12-29 13:44:16;6;4;1
32463631247;20987962@N03;1;NA;Accrington;Accrington;0;53,758497;-2,356631;Swindon;England;2018-12-29 13:44:29;6;4;1
32463631637;7611012@N04;1;driver;Spring in Prague;NA;16;50,081819;14,41035;Brno;Czech republic;2017-04-20 14:57:48;9;1;1
32463632847;20987962@N03;1;NA;Accrington;Accrington;0;53,757586;-2,354614;Swindon;England;2018-12-29 14:12:42;6;4;1
32463634857;20987962@N03;1;NA;Accrington;Accrington;0;53,756213;-2,357787;Swindon;England;2018-12-29 14:16:23;6;4;1
32463636187;20987962@N03;1;NA;MG ZR;Accrington;0;53,755855;-2,358839;Swindon;England;2018-12-29 14:17:29;6;4;1
32463639037;20987962@N03;1;NA;Accrington;Accrington;0;53,755097;-2,361028;Swindon;England;2018-12-29 14:19:18;6;4;1
32463640947;20987962@N03;1;NA;Accrington;Accrington;0;53,755322;-2,363473;Swindon;England;2018-12-29 13:35:05;6;4;1
32463644297;20987962@N03;1;NA;Accrington;Accrington;0;53,755602;-2,363889;Swindon;England;2018-12-29 13:34:47;6;4;1
32463649157;20987962@N03;1;NA;Accrington Bus Station;Accrington Bus Station;0;53,754544;-2,367814;Swindon;England;2018-12-29 13:30:25;6;4;1
32463650727;20987962@N03;1;NA;Accrington;Accrington;0;53,7536;-2,367637;Swindon;England;2018-12-29 13:28:24;6;4;1
32463652077;20987962@N03;1;NA;Accrington, Railway;Accrington, Railway;0;53,753597;-2,36797;Swindon;England;2018-12-29 13:29:08;6;4;1
32463654407;20987962@N03;1;NA;Accrington;Accrington;0;53,75313;-2,365595;Swindon;England;2018-12-29 13:26:42;6;4;1
32463656047;20987962@N03;1;NA;Accrington;Accrington;0;53,753286;-2,36675;Swindon;England;2018-12-29 13:27:48;6;4;1
32463657527;20987962@N03;1;NA;Accrington;Accrington;0;53,752888;-2,364234;Swindon;England;2018-12-29 13:23:58;6;4;1
32463904027;160557051@N07;3;Software Developer;Orvieto cat;NA;14;42,716537;12,111246;Katowice;NA;2018-07-14 18:31:25;1;2;2
32463924167;61835940@N05;1;NA;Rodrigo.;Arenal Sound 2018, Burriana (Castellأ³n).;0;39,864194;-0,068943;Torredembarra;Espaأ±a;2018-08-04 01:39:03;1;2;3
32463924207;61835940@N05;1;NA;Jess Glynne;Arenal Sound 2018, Burriana (Castellأ³n).;0;39,864194;-0,068943;Torredembarra;Espaأ±a;2018-08-04 01:09:57;1;2;3
32463925037;61835940@N05;1;NA;Jess Glynne;Arenal Sound 2018, Burriana (Castellأ³n).;0;39,864194;-0,068943;Torredembarra;Espaأ±a;2018-08-04 01:04:55;1;2;3
32463925097;61835940@N05;1;NA;Jess Glynne;Arenal Sound 2018, Burriana (Castellأ³n).;0;39,864194;-0,068943;Torredembarra;Espaأ±a;2018-08-04 01:04:34;1;2;3
32463925137;61835940@N05;1;NA;Jess Glynne;Arenal Sound 2018, Burriana (Castellأ³n).;0;39,864194;-0,068943;Torredembarra;Espaأ±a;2018-08-04 01:03:21;1;2;3
32463925187;61835940@N05;1;NA;Jess Glynne;Arenal Sound 2018, Burriana (Castellأ³n).;1;39,864194;-0,068943;Torredembarra;Espaأ±a;2018-08-04 01:04:10;1;2;3
32463925217;61835940@N05;1;NA;Jess Glynne;Arenal Sound 2018, Burriana (Castellأ³n).;0;39,864194;-0,068943;Torredembarra;Espaأ±a;2018-08-04 01:02:22;1;2;3
32463925237;61835940@N05;1;NA;Jess Glynne;Arenal Sound 2018, Burriana (Castellأ³n).;0;39,864194;-0,068943;Torredembarra;Espaأ±a;2018-08-04 01:01:42;1;2;3
32463925287;61835940@N05;1;NA;Jess Glynne;Arenal Sound 2018, Burriana (Castellأ³n).;0;39,864194;-0,068943;Torredembarra;Espaأ±a;2018-08-04 01:01:35;1;2;3
32463925387;61835940@N05;1;NA;Jess Glynne;Arenal Sound 2018, Burriana (Castellأ³n).;0;39,864194;-0,068943;Torredembarra;Espaأ±a;2018-08-04 01:00:33;1;2;3
32463925417;61835940@N05;1;NA;Jess Glynne;Arenal Sound 2018, Burriana (Castellأ³n).;0;39,864194;-0,068943;Torredembarra;Espaأ±a;2018-08-04 00:59:55;1;2;3
32463925437;61835940@N05;1;NA;Jess Glynne;Arenal Sound 2018, Burriana (Castellأ³n).;0;39,864194;-0,068943;Torredembarra;Espaأ±a;2018-08-04 00:59:51;1;2;3
32463925467;61835940@N05;1;NA;Jess Glynne;Arenal Sound 2018, Burriana (Castellأ³n).;0;39,864194;-0,068943;Torredembarra;Espaأ±a;2018-08-04 00:59:39;1;2;3
32463925537;61835940@N05;1;NA;Jess Glynne;Arenal Sound 2018, Burriana (Castellأ³n).;0;39,864194;-0,068943;Torredembarra;Espaأ±a;2018-08-04 00:59:26;1;2;3
32463925567;61835940@N05;1;NA;Zona VIP.;Arenal Sound 2018, Burriana (Castellأ³n).;0;39,864194;-0,068943;Torredembarra;Espaأ±a;2018-08-04 00:31:52;1;2;3
32463925617;61835940@N05;1;NA;Wisemen Project;Arenal Sound 2018, Burriana (Castellأ³n).;0;39,864194;-0,068943;Torredembarra;Espaأ±a;2018-08-03 23:23:09;1;2;2
32463925647;61835940@N05;1;NA;Wisemen Project;Arenal Sound 2018, Burriana (Castellأ³n).;0;39,864194;-0,068943;Torredembarra;Espaأ±a;2018-08-03 23:22:46;1;2;2
32463925737;61835940@N05;1;NA;Wisemen Project;Arenal Sound 2018, Burriana (Castellأ³n).;0;39,864194;-0,068943;Torredembarra;Espaأ±a;2018-08-03 23:18:24;1;2;2
32463925817;61835940@N05;1;NA;Wisemen Project;Arenal Sound 2018, Burriana (Castellأ³n).;0;39,864194;-0,068943;Torredembarra;Espaأ±a;2018-08-03 23:16:32;1;2;2
32463925917;61835940@N05;1;NA;Wisemen Project;Arenal Sound 2018, Burriana (Castellأ³n).;0;39,864194;-0,068943;Torredembarra;Espaأ±a;2018-08-03 22:30:05;1;2;2
32463926017;61835940@N05;1;NA;Wisemen Project;Arenal Sound 2018, Burriana (Castellأ³n).;0;39,864194;-0,068943;Torredembarra;Espaأ±a;2018-08-03 22:29:33;1;2;2
32463926117;61835940@N05;1;NA;Pأ؛blico.;Arenal Sound 2018, Burriana (Castellأ³n).;0;39,864194;-0,068943;Torredembarra;Espaأ±a;2018-08-03 21:10:04;1;2;2
32463926327;61835940@N05;1;NA;Taburete;Arenal Sound 2018, Burriana (Castellأ³n).;0;39,864194;-0,068943;Torredembarra;Espaأ±a;2018-08-03 21:08:52;1;2;2
32463926377;61835940@N05;1;NA;Taburete;Arenal Sound 2018, Burriana (Castellأ³n).;0;39,864194;-0,068943;Torredembarra;Espaأ±a;2018-08-03 21:08:20;1;2;2
32463926437;61835940@N05;1;NA;Taburete;Arenal Sound 2018, Burriana (Castellأ³n).;0;39,864194;-0,068943;Torredembarra;Espaأ±a;2018-08-03 21:08:13;1;2;2
32463926537;61835940@N05;1;NA;Taburete;Arenal Sound 2018, Burriana (Castellأ³n).;0;39,864194;-0,068943;Torredembarra;Espaأ±a;2018-08-03 21:07:56;1;2;2
32463926717;61835940@N05;1;NA;Pأ؛blico.;Arenal Sound 2018, Burriana (Castellأ³n).;0;39,864194;-0,068943;Torredembarra;Espaأ±a;2018-08-03 21:00:24;1;2;2
32463926787;61835940@N05;1;NA;Pأ؛blico.;Arenal Sound 2018, Burriana (Castellأ³n).;0;39,864194;-0,068943;Torredembarra;Espaأ±a;2018-08-03 21:00:13;1;2;2
32463927637;61835940@N05;1;NA;Taburete;Arenal Sound 2018, Burriana (Castellأ³n).;0;39,864194;-0,068943;Torredembarra;Espaأ±a;2018-08-03 20:51:00;1;2;2
32463927677;61835940@N05;1;NA;Taburete;Arenal Sound 2018, Burriana (Castellأ³n).;0;39,864194;-0,068943;Torredembarra;Espaأ±a;2018-08-03 20:50:41;1;2;2
32463927797;61835940@N05;1;NA;Taburete;Arenal Sound 2018, Burriana (Castellأ³n).;0;39,864194;-0,068943;Torredembarra;Espaأ±a;2018-08-03 20:49:36;1;2;2
32463928137;61835940@N05;1;NA;Pأ؛blico.;Arenal Sound 2018, Burriana (Castellأ³n).;0;39,864194;-0,068943;Torredembarra;Espaأ±a;2018-08-03 20:39:55;1;2;2
32463928197;61835940@N05;1;NA;Pأ؛blico.;Arenal Sound 2018, Burriana (Castellأ³n).;0;39,864194;-0,068943;Torredembarra;Espaأ±a;2018-08-03 20:30:45;1;2;2
32463928257;61835940@N05;1;NA;Pأ؛blico.;Arenal Sound 2018, Burriana (Castellأ³n).;0;39,864194;-0,068943;Torredembarra;Espaأ±a;2018-08-03 20:27:17;1;2;2
32463928547;61835940@N05;1;NA;Alfred Garcأ­a;Arenal Sound 2018, Burriana (Castellأ³n).;0;39,864194;-0,068943;Torredembarra;Espaأ±a;2018-08-03 19:54:48;1;2;2
32463928717;61835940@N05;1;NA;Alfred Garcأ­a;Arenal Sound 2018, Burriana (Castellأ³n).;0;39,864194;-0,068943;Torredembarra;Espaأ±a;2018-08-03 19:51:09;1;2;2
32463928777;61835940@N05;1;NA;Alfred Garcأ­a;Arenal Sound 2018, Burriana (Castellأ³n).;0;39,864194;-0,068943;Torredembarra;Espaأ±a;2018-08-03 19:51:02;1;2;2
32463928867;61835940@N05;1;NA;Alfred Garcأ­a;Arenal Sound 2018, Burriana (Castellأ³n).;0;39,864194;-0,068943;Torredembarra;Espaأ±a;2018-08-03 19:45:43;1;2;2
32463928917;61835940@N05;1;NA;Alfred Garcأ­a;Arenal Sound 2018, Burriana (Castellأ³n).;0;39,864194;-0,068943;Torredembarra;Espaأ±a;2018-08-03 19:44:49;1;2;2
32463939397;160557051@N07;3;Software Developer;Duomo di Orvieto,  door;NA;8;42,716978;12,112963;Katowice;NA;2018-07-14 18:11:50;1;2;2
32463974157;52971398@N00;1;Adiestrador de sistemas informأ،ticos;Despuأ©s del desayuno;"---
Sant Joan de les Fonts, Girona.";7;42,205255;2,532011;Barcelona;Spain;2018-12-24 10:33:20;7;4;1
32463975507;146675775@N07;3;NA;Controlling the River;"A weir in the river Aln.

Alnwick, Northumberland, United Kingdom.";8;55,41996;-1,715519;NA;NA;2018-07-30 13:56:19;9;2;1
32464010777;160557051@N07;3;Software Developer;Chiesa di Sant'Andrea;NA;18;42,718334;12,108768;Katowice;NA;2018-07-14 17:41:25;1;2;2
32464023867;64487902@N02;1;NA;... majorettes _ FP2814M;"03.06.2017.
Sأ،rvأ،r, Hungary
Pentax K-50
Samyang 85mm f 1.4 Aspherical IF
X. Sأ،rvأ،ri Orszأ،gos Mazsorett Fesztivأ،l";8;47,252334;16,937077;Veszprأ©m;Hungary;2017-06-03 15:52:03;9;1;1
32464024817;64487902@N02;1;NA;... majorettes _ FP2788M;"03.06.2017.
Sأ،rvأ،r, Hungary
Pentax K-50
Samyang 85mm f 1.4 Aspherical IF
X. Sأ،rvأ،ri Orszأ،gos Mazsorett Fesztivأ،l";14;47,252334;16,937077;Veszprأ©m;Hungary;2017-06-03 15:44:30;9;1;1
32464051477;13227773@N08;3;NA;pro;i left out the S and the UT;0;43,767636;11,263247;Arras;NA;2017-06-20 11:10:29;1;1;1
32464058467;93888280@N00;1;Physical Oceanographer;IMGP4543;NA;0;50,363352;-4,166889;Cambridge;United Kingdom;2018-10-24 17:23:04;NA;3;2
32464058857;93888280@N00;1;Physical Oceanographer;IMGP4536;NA;0;50,311791;-4,052287;Cambridge;United Kingdom;2018-10-23 17:29:27;NA;3;2
32464098347;129118492@N04;1;NA;Vatican;NA;0;41,903888;12,457777;Gdaإ„sk;Poland;2018-09-19 11:36:55;9;2;1
32464098607;129118492@N04;1;NA;Vatican;NA;0;41,903888;12,457222;Gdaإ„sk;Poland;2018-09-19 11:36:06;9;2;1
32464110017;28310375@N05;1;NA;DARK CLOUDS OVER GILFORD;DARK CLOUDS OVER GILFORD;18;54,375594;-6,360714;NA;Northern ireland;2017-10-27 12:31:04;10;3;1
32464127857;170332835@N05;3;NA;Spaziergang durch Stockerau;NA;8;48,397133;16,210455;Stockerau;أ–sterreich;2017-04-02 14:45:16;1;1;1
32464128117;169025254@N05;3;NA;img_20170613_181718_35172800682_o;NA;0;53,866269;10,678811;NA;NA;2017-06-13 18:17:17;9;1;2
32464128927;169025254@N05;3;NA;img_20170613_152729_35210131981_o;NA;0;53,728844;10,645341;NA;NA;2017-06-13 15:27:29;9;1;1
32464130687;169025254@N05;3;NA;img_20170611_133802_35201395866_o;NA;0;53,362675;10,206413;NA;NA;2017-06-11 13:38:01;10;1;1
32464131227;169025254@N05;3;NA;img_20170611_122955_34397444654_o;NA;0;53,360638;10,196463;NA;NA;2017-06-11 12:29:55;10;1;1
32464132207;169025254@N05;3;NA;img_20170611_111954_35241369675_o;NA;0;53,246986;10,185877;NA;NA;2017-06-11 11:19:53;10;1;1
32464132847;169025254@N05;3;NA;img_20170610_113718_35241364515_o;NA;0;53,131122;8,894716;NA;NA;2017-06-10 11:37:17;9;1;1
32464134247;169025254@N05;3;NA;img_20170609_180815_35110735011_o;NA;0;53,07618;8,80743;NA;NA;2017-06-09 18:08:15;3;1;2
32464135087;169025254@N05;3;NA;img_20170609_180514_34853756320_o;NA;0;53,075663;8,807308;NA;NA;2017-06-09 18:05:13;3;1;2
32464135887;169025254@N05;3;NA;img_20170609_180252_34853732190_o;NA;0;53,075363;8,807702;NA;NA;2017-06-09 18:02:52;3;1;2
32464137367;169025254@N05;3;NA;img_20170607_122759_35029720911_o;NA;0;53,07218;8,818605;NA;NA;2017-06-07 12:27:58;9;1;1
32464149767;169025254@N05;3;NA;img_20170530_194223_35056011785_o;NA;0;52,691463;5,284991;NA;NA;2017-05-30 19:42:22;7;1;2
32464150207;169025254@N05;3;NA;img_20170530_170825_35055973105_o;NA;0;52,521691;5,43853;NA;NA;2017-05-30 17:08:24;8;1;2
32464150707;169025254@N05;3;NA;img_20170530_135223_34891697122_o;NA;0;52,356175;4,969038;NA;NA;2017-05-30 13:52:22;9;1;1
32464164827;169025254@N05;3;NA;img_20170521_122811_34482293280_o;NA;0;51,641486;3,71328;NA;NA;2017-05-21 12:28:10;9;1;1
32464165117;169025254@N05;3;NA;img_20170520_175445_34482348670_o;NA;0;51,440586;3,578783;NA;NA;2017-05-20 17:54:44;9;1;2
32464165797;169025254@N05;3;NA;img_20170518_133842_33934851593_o;NA;0;54,470847;-1,697042;NA;NA;2017-05-18 13:38:41;9;1;1
32464178927;95649791@N07;1;NA;20181221_062843;NA;0;45,600833;9,580555;NA;NA;2018-12-09 10:13:42;9;3;1
32464198957;169025254@N05;3;NA;img_20170618_172058_34710964123_o;NA;0;54,906763;8,832625;NA;NA;2017-06-18 17:20:57;10;1;2
32464200337;169025254@N05;3;NA;img_20170705_134906_35654167142_o;NA;0;56,038772;12,621225;NA;NA;2017-07-05 13:49:05;9;2;1
32464201387;169025254@N05;3;NA;img_20170705_104119_35654161262_o;NA;0;56,026294;12,488911;NA;NA;2017-07-05 10:41:18;9;2;1
32464202247;169025254@N05;3;NA;img_20170704_192457_35823251445_o;NA;0;55,968791;12,543188;NA;NA;2017-07-04 19:24:57;9;2;2
32464203107;169025254@N05;3;NA;img_20170704_170031_35434837760_o;NA;0;55,809772;12,577291;NA;NA;2017-07-04 17:00:31;9;2;1
32464203757;169025254@N05;3;NA;img_20170704_161214_34983147634_o;NA;0;55,723397;12,578033;NA;NA;2017-07-04 16:12:14;9;2;1
32464205177;169025254@N05;3;NA;img_20170704_152714_34983140184_o;NA;0;55,684616;12,590558;NA;NA;2017-07-04 15:27:13;9;2;1
32464206267;169025254@N05;3;NA;img_20170704_143301_34983126944_o;NA;0;55,674072;12,60125;NA;NA;2017-07-04 14:33:00;9;2;1
32464211557;169025254@N05;3;NA;img_20170701_105654_35323609340_o;NA;0;55,382677;11,540822;NA;NA;2017-07-01 10:56:54;9;2;1
32464222577;169025254@N05;3;NA;img_20170624_152652_35395650051_o;NA;0;56,455441;10,041341;NA;NA;2017-06-24 15:26:52;9;2;1
32464223427;169025254@N05;3;NA;img_20170624_115302_35139668150_o;NA;0;56,590644;9,641061;NA;NA;2017-06-24 11:53:02;3;2;1
32464224737;169025254@N05;3;NA;img_20170623_141608_35359040722_o;NA;0;57,04378;9,93353;NA;NA;2017-06-23 14:16:07;9;2;1
32464227117;169025254@N05;3;NA;img_20170621_182857_35358993752_o;NA;0;56,958663;8,367366;NA;NA;2017-06-21 18:28:56;9;2;2
32464285907;36391175@N00;1;NA;Grotto Demon;In the grotto at Leeds Castle;1;51,24577;0,633387;NA;NA;2018-05-19 11:15:53;9;1;1
32464312837;36391175@N00;1;NA;Leeds Castle;NA;0;51,248563;0,62916;NA;NA;2018-05-19 13:06:53;9;1;1
32464354647;169025254@N05;3;NA;img_20170722_194951_35769354070_o;NA;0;59,35073;8,231605;NA;NA;2017-07-22 19:49:50;1;2;2
32464369057;169025254@N05;3;NA;img_20170801_124721_35552412364_o;NA;0;58,974911;5,753088;NA;NA;2017-08-01 12:47:21;3;2;1
32464369577;169025254@N05;3;NA;img_20170731_152153_36297300615_o;NA;0;58,972641;5,735705;NA;NA;2017-07-31 15:21:53;3;2;1
32464381037;169025254@N05;3;NA;img_20170728_134536_35898390610_o;NA;0;58,114802;7,03513;NA;NA;2017-07-28 13:45:36;3;2;1
32464382067;169025254@N05;3;NA;img_20170727_214143_35458805594_o;NA;0;57,982936;7,046244;NA;NA;2017-07-27 21:41:42;3;2;2
32464382957;169025254@N05;3;NA;img_20170727_203529_36291555395_o;NA;0;58,049697;7,174727;NA;NA;2017-07-27 20:35:28;3;2;2
32464384467;66010649@N03;2;Photographer / Model / Stylist /;Sassolungo / Langkofel - Trentino-Alto Adige - Italia;NA;33;46,50143;11,743354;Utrecht/Locarno/Dobbiaco;Holland/Switzerland/Italy;2018-08-13 15:16:41;9;2;1
32464456547;169025254@N05;3;NA;img_20170715_172233_35575550350_o;NA;0;59,308016;11,079397;NA;NA;2017-07-15 17:22:32;9;2;2
32464457187;169025254@N05;3;NA;img_20170715_165430_35575543720_o;NA;0;59,283405;11,111313;NA;NA;2017-07-15 16:54:30;9;2;1
32464458067;169025254@N05;3;NA;img_20170715_165046_35575538380_o;NA;0;59,284041;11,114122;NA;NA;2017-07-15 16:50:45;9;2;1
32464459227;169025254@N05;3;NA;img_20170715_163719_35831944351_o;NA;0;59,273541;11,136247;NA;NA;2017-07-15 16:37:19;9;2;1
32464465957;91124353@N05;1;NA;Segovia (Spain);"Aqueduct of Segovia    
Acueducto de Segovia                       ";0;40,947888;-4,118287;NA;NA;2018-12-08 17:50:45;1;3;2
32464466727;91124353@N05;1;NA;Segovia (Spain);"Aqueduct of Segovia    
Acueducto de Segovia                       ";0;40,947888;-4,118284;NA;NA;2018-12-08 17:50:36;1;3;2
32464470037;91124353@N05;1;NA;Segovia (Spain);"Aqueduct of Segovia    
Acueducto de Segovia                       ";0;40,947852;-4,118381;NA;NA;2018-12-08 15:43:35;1;3;1
32464818767;75925002@N02;2;photographer;ذڑذ°ذ¼ذµر€ذ³ذµر€رپذ؛ذ¸ذ¹ ذ؟ذµر€ذµرƒذ»ذ¾ذ؛;NA;16;55,761551;37,617906;NA;NA;2018-10-18 16:03:14;7;3;1
32464916757;46383895@N00;1;Engineering;Saint Sophia's Cathedral;Saint Sophia Cathedral in Kiev is an outstanding architectural monument of Kievan Rus'. The cathedral is one of the city's best known landmarks and the first heritage site in Ukraine to be inscribed on the World Heritage List along with the Kiev Cave Monastery complex. Aside from its main building, the cathedral includes an ensemble of supporting structures such as a bell tower and the House of Metropolitan. In 2011 the historic site was reassigned from the jurisdiction of the Ministry of Regional Development of Ukraine to the Ministry of Culture of Ukraine. One of the reasons for the move was that both Saint Sophia Cathedral and Kiev Pechersk Lavra are recognized by the UNESCO World Heritage Program as one complex, while in Ukraine the two were governed by different government entities.  [wikipedia];13;50,453238;30,516019;Forlأ¬;Italy;2018-10-06 13:29:05;6;3;1
32464923257;55867792@N03;3;NA;NA;NA;0;51,114261;17,046263;NA;NA;2018-10-09 14:18:20;7;3;1
32464923457;55867792@N03;3;NA;NA;NA;0;51,114222;17,046044;NA;NA;2018-10-09 14:22:28;7;3;1
32464923507;55867792@N03;3;NA;NA;NA;0;51,114238;17,045263;NA;NA;2018-10-09 13:55:35;7;3;1
32464990077;169012424@N05;2;NA;Urban Exploring;Fort IX, Cologne ;0;50,910799;7,02095;Cologne;Germany;2015-06-07 01:29:05;9;1;3
32465158677;63713558@N00;1;NA;Scotscalder Station (near Halkirk), Northern Scotland. UK.;"MK4_5335 Scotscalder Station (near Halkirk), Northern Scotland. UK.

Just passing bye so we thought we would get a few shots.

More general photographs at: <a href='https://www.flickr.com/photos/staneastwood/albums'>www.flickr.com/photos/staneastwood/albums</a>";7;58,482997;-3,551845;NA;NA;2018-08-26 15:42:22;9;2;1
32465160457;63713558@N00;1;NA;Scotscalder Station (near Halkirk), Northern Scotland. UK.;"MK4_5333 Scotscalder Station (near Halkirk), Northern Scotland. UK.

Just passing bye so we thought we would get a few shots.

More general photographs at: <a href='https://www.flickr.com/photos/staneastwood/albums'>www.flickr.com/photos/staneastwood/albums</a>";4;58,483097;-3,551837;NA;NA;2018-08-26 15:41:30;9;2;1
32465256697;91124353@N05;1;NA;Segovia (Spain);Cathedral;0;40,950166;-4,124148;NA;NA;2018-12-08 12:41:49;1;3;1
32465499087;131725640@N02;1;NA;port de Nice;NA;74;43,696697;7,297486;NA;france;2017-10-06 11:34:49;9;3;1
32465734887;66010649@N03;2;Photographer / Model / Stylist /;Gruppo del Sella - Trentino-Alto Adige - Italia;NA;35;46,50016;11,747775;Utrecht/Locarno/Dobbiaco;Holland/Switzerland/Italy;2018-08-13 15:25:49;9;2;1
32465872597;41582091@N03;1;Museum worker/musician and obsessive photo scanner;NA;Old Bambi street art East London;15;51,541138;-0,157034;Oxford;UK;2018-08-19 11:46:33;9;2;1
;;;;;;;;;;;;;;
32466075217;71036877@N00;1;Advertising Copywriter;Before the downpour;Brighton Beach, England;1;50,820186;-0,144345;Brooklyn;United States;2016-11-19 08:06:05;3;3;1
32466081137;71036877@N00;1;Advertising Copywriter;Jack and Linda's Smoked Kipper;Brighton, England;0;50,820186;-0,144345;Brooklyn;United States;2016-11-19 08:18:32;3;3;1
32466087927;71036877@N00;1;Advertising Copywriter;West Pier ruins;Brighton, England;1;50,820186;-0,144345;Brooklyn;United States;2016-11-19 08:42:37;3;3;1
32466093257;71036877@N00;1;Advertising Copywriter;Home in Montmartre;Montmartre. Paris, France;0;48,884713;2,338952;Brooklyn;United States;2017-01-15 07:51:06;9;4;1
32466093287;23561056@N00;1;excel peon;.;NA;2;50,713425;9,219363;NA;NA;2017-05-08 10:38:48;9;1;1
32466094197;23561056@N00;1;excel peon;.;NA;1;51,770316;10,726933;NA;NA;2017-05-07 02:17:38;1;1;3
32466095057;71036877@N00;1;Advertising Copywriter;Metropolitain;Montmartre. Paris, France;1;48,884713;2,338952;Brooklyn;United States;2017-01-15 08:56:40;9;4;1
32466095107;23561056@N00;1;excel peon;.;NA;0;51,225713;12,44783;NA;NA;2017-05-06 10:42:10;7;1;1
32466770157;12543676@N08;3;NA;smoke-shop;Lausanne, canton of Vaud, Switzerland.;3;46,520071;6,636096;NA;NA;2018-09-01 00:00:00;6;2;3
32467058497;33945396@N03;2;NA;Colosseum;"Colosseum
Rome
Italy";0;41,890234;12,49212;Perth;Australia;2018-05-27 11:57:20;9;1;1
;;;;;;;;;;;;;;
32467708107;143708461@N03;1;Pensionist;Wachau - Flora - Kirschbaumblأ¼te;Frأ¼hling;0;48,252627;15,326022;NA;NA;2016-04-16 15:22:14;9;1;1
32467712987;143708461@N03;1;Pensionist;NA;NA;NA;NA;NA;NA;NA;NA;NA;NA;NA
32467817037;143708461@N03;1;Pensionist;NA;NA;NA;NA;NA;NA;NA;NA;NA;NA;NA
32467819177;143708461@N03;1;Pensionist;NA;NA;NA;NA;NA;NA;NA;NA;NA;NA;NA
32467820597;60757172@N04;2;Historian and author;Christ Church Cathedral Dublin2;Another view of Christchurch Cathedral in Dublin;6;53,343236;-6,270489;NA;NA;2018-10-18 09:49:56;10;3;1
32467837837;9815422@N06;3;NA;Greek terracotta figures of actors - British Museum;"<b>Art in the British Museum</b>
The British Museum was established in 1753, largely based on the collections of the Irish physician and scientist Sir Hans Sloane. It first opened to the public in 1759, in Montagu House, on the site of the current building. Its expansion over the following 250 years was largely a result of expanding British colonisation, and has resulted in the creation of several branch institutions, the first being the Natural History Museum in 1881. More on the British Museum here: <a href='https://en.wikipedia.org/wiki/British_Museum' rel='noreferrer nofollow'>en.wikipedia.org/wiki/British_Museum</a>

You can see a random selection of my photos here at Flickriver: <a href='http://www.flickriver.com/photos/9815422@N06/random/' rel='noreferrer nofollow'>www.flickriver.com/photos/9815422@N06/random/</a> ";1;51,518719;-0,126286;NA;UK;2016-07-01 14:39:07;9;2;1
32467838467;9815422@N06;3;NA;Greek terracotta figures of actors - British Museum;"<b>Art in the British Museum</b>
The British Museum was established in 1753, largely based on the collections of the Irish physician and scientist Sir Hans Sloane. It first opened to the public in 1759, in Montagu House, on the site of the current building. Its expansion over the following 250 years was largely a result of expanding British colonisation, and has resulted in the creation of several branch institutions, the first being the Natural History Museum in 1881. More on the British Museum here: <a href='https://en.wikipedia.org/wiki/British_Museum' rel='noreferrer nofollow'>en.wikipedia.org/wiki/British_Museum</a>

You can see a random selection of my photos here at Flickriver: <a href='http://www.flickriver.com/photos/9815422@N06/random/' rel='noreferrer nofollow'>www.flickriver.com/photos/9815422@N06/random/</a> ";2;51,518719;-0,126286;NA;UK;2016-07-01 14:39:46;9;2;1
32467840037;9815422@N06;3;NA;Monumental figure from Easter Island - British Museum;"<b>Art in the British Museum</b>
The British Museum was established in 1753, largely based on the collections of the Irish physician and scientist Sir Hans Sloane. It first opened to the public in 1759, in Montagu House, on the site of the current building. Its expansion over the following 250 years was largely a result of expanding British colonisation, and has resulted in the creation of several branch institutions, the first being the Natural History Museum in 1881. More on the British Museum here: <a href='https://en.wikipedia.org/wiki/British_Museum' rel='noreferrer nofollow'>en.wikipedia.org/wiki/British_Museum</a>

You can see a random selection of my photos here at Flickriver: <a href='http://www.flickriver.com/photos/9815422@N06/random/' rel='noreferrer nofollow'>www.flickriver.com/photos/9815422@N06/random/</a> ";8;51,518719;-0,126286;NA;UK;2016-07-01 18:35:05;9;2;2
32467843077;143708461@N03;1;Pensionist;NA;NA;NA;NA;NA;NA;NA;NA;NA;NA;NA
32467875317;143708461@N03;1;Pensionist;NA;NA;NA;NA;NA;NA;NA;NA;NA;NA;NA
32467882547;42659866@N02;1;NA;Praia da Arriba. Cascais, Portugal;<a href='https://joseantonioabad.myportfolio.com/lisboa-viii-cascais-praia-do-guincho' rel='noreferrer nofollow'>joseantonioabad.myportfolio.com/lisboa-viii-cascais-praia...</a>;26;38,719522;-9,479103;Zaragoza;Espaأ±a;2018-10-02 11:51:03;1;3;1
32467889427;143708461@N03;1;Pensionist;NA;NA;NA;NA;NA;NA;NA;NA;NA;NA;NA
32467890657;143708461@N03;1;Pensionist;NA;NA;NA;NA;NA;NA;NA;NA;NA;NA;NA
32467892017;143708461@N03;1;Pensionist;NA;NA;NA;NA;NA;NA;NA;NA;NA;NA;NA
32467896057;162227261@N04;3;NA;bmw_x6_f16_xdrive_30d_bmw_tuning_dahler_daehler_(8);BMW X6 F16 xDrive30d powered by dAHLer - dأ„HLer;0;46,889164;7,522448;NA;NA;2017-05-22 18:44:17;1;1;2
32467898357;162227261@N04;3;NA;bmw_x6_f16_xdrive_30d_bmw_tuning_dahler_daehler_(6);BMW X6 F16 xDrive30d powered by dAHLer - dأ„HLer;0;46,889164;7,522448;NA;NA;2017-05-22 18:41:05;1;1;2
;;;;;;;;;;;;;;
;;;;;;;;;;;;;;
32467956557;64803508@N02;1;insegnante;IMG_20181127_154444;NA;0;45,224122;11,633411;NA;NA;2018-11-27 15:44:46;9;3;1
32467960407;24406544@N00;1;Train Manager;Rock 'n' Roller Coaster - Walt Disney Studios Park (France);"<b>Rock 'n' Roller Coaster Starring Aerosmith</b> 09/06/2018 17h39
One of the things we had to do before it will closed to be transformed into a Marvel themed enclosed roller coaster (Iron Man/Avengers) in 2019. Seen from the square in the Backlot area of Walt Disney Studios Park. The logo of this enclosed steel launched roller coaster above the entrance. 

<u>Rock 'n' Roller Coaster Starring Aerosmith</u>
Rock 'n' Roller Coaster Starring Aerosmith is a launched roller coaster located at Disney's Hollywood Studios within Walt Disney World and at Walt Disney Studios Park within Disneyland Paris. Manufactured by Vekoma, the enclosed roller coaster features linear motor electromagnetic technology, and the first of two installations opened at Disney World on July 29, 1999. It features recorded music and appearances from Aerosmith. The second installation opened at Disneyland Paris on March 16, 2002, and it is considered the fastest roller coaster in France.
Rock 'n' Roller Coaster accelerates from 0 to 92 km/h in 2.8 seconds. Riders experience up to 5 G's (for comparison, a rocket launch is only 3 G's) and travel through three inversions, which include half-vertical loops, half-corkscrews, and a sea serpent roll. Both versions of the attraction feature five trains, although only four run at a time. It was announced in February 2018 that the Paris version of the ride will close for an Iron Man/Avengers retheme. The Hollywood Studios version will remain unchanged. 

FACTS &amp; FIGURES
Opening date: March 16, 2002
Closing date: September 2, 2019
Type: Steel â€“ Enclosed â€“ Launched
Manufacturer: Vekoma
Height: 24 meters
Length: 1,037 meters
Inversions: 3
Capacity: 1,800 riders per hour
Trains: 5 (4 in use at the same time)

More information: 
<a href='https://en.wikipedia.org/wiki/Rock_'n'_Roller_Coaster_Starring_Aerosmith' rel='noreferrer nofollow'>Wikipedia - Rock 'n' Roller Coaster Starring Aerosmith</a> ";1;48,865561;2,779304;Amsterdam;The Netherlands;2018-06-09 17:39:41;7;1;2
32467985847;39713238@N08;3;NA;DSC_5478;NA;0;45,555109;8,074575;NA;NA;2016-09-24 20:02:33;9;3;2
32468074377;162227261@N04;3;NA;bmw_x5_f15_bmw_tuning_dahler_daehler_(9);BMW X5 F15 powered by dAHLer - dأ„HLer;0;46,889164;7,522448;NA;NA;2017-09-07 13:34:40;9;2;1
32468075147;162227261@N04;3;NA;bmw_x5_f15_bmw_tuning_dahler_daehler_(1);BMW X5 F15 powered by dAHLer - dأ„HLer;0;46,889164;7,522448;NA;NA;2017-09-07 15:40:06;9;2;1
32468076927;39713238@N08;3;NA;DSC_5566;NA;0;45,555838;8,074243;NA;NA;2016-09-24 20:24:05;9;3;2
32468079257;39713238@N08;3;NA;DSC_5565;NA;0;45,555838;8,074243;NA;NA;2016-09-24 20:23:56;9;3;2
32468081127;39713238@N08;3;NA;DSC_5563;NA;0;45,555838;8,074243;NA;NA;2016-09-24 20:23:20;9;3;2
32468082167;39713238@N08;3;NA;DSC_5561;NA;0;45,555838;8,074243;NA;NA;2016-09-24 20:22:20;9;3;2
32468083137;39713238@N08;3;NA;DSC_5557;NA;0;45,555838;8,074243;NA;NA;2016-09-24 20:21:10;9;3;2
32468084627;39713238@N08;3;NA;DSC_5552;NA;0;45,555838;8,074243;NA;NA;2016-09-24 20:19:13;9;3;2
32468085647;39713238@N08;3;NA;DSC_5550;NA;0;45,555838;8,074243;NA;NA;2016-09-24 20:18:37;9;3;2
32468086907;39713238@N08;3;NA;DSC_5548;NA;0;45,555838;8,074243;NA;NA;2016-09-24 20:18:04;9;3;2
32468093087;39713238@N08;3;NA;DSC_5710;NA;0;45,55387;8,075273;NA;NA;2016-09-24 22:07:46;9;3;2
32468093467;39713238@N08;3;NA;DSC_5706;NA;0;45,55387;8,075273;NA;NA;2016-09-24 22:06:44;9;3;2
32468094277;39713238@N08;3;NA;DSC_5702;NA;0;45,555838;8,074243;NA;NA;2016-09-24 21:23:23;9;3;2
32468094927;39713238@N08;3;NA;DSC_5698;NA;0;45,555838;8,074243;NA;NA;2016-09-24 21:18:51;9;3;2
32468095757;39713238@N08;3;NA;DSC_5696;NA;0;45,555838;8,074243;NA;NA;2016-09-24 21:10:38;9;3;2
32468096487;39713238@N08;3;NA;DSC_5695;NA;0;45,555838;8,074243;NA;NA;2016-09-24 21:10:25;9;3;2
32468097807;39713238@N08;3;NA;DSC_5693;NA;0;45,555838;8,074243;NA;NA;2016-09-24 21:08:50;9;3;2
32468098817;39713238@N08;3;NA;DSC_5691;NA;0;45,555838;8,074243;NA;NA;2016-09-24 21:08:21;9;3;2
32468099827;39713238@N08;3;NA;DSC_5689;NA;0;45,555838;8,074243;NA;NA;2016-09-24 21:08:00;9;3;2
32468107597;39713238@N08;3;NA;DSC_5663;NA;0;45,555838;8,074243;NA;NA;2016-09-24 20:50:26;9;3;2
32468108597;39713238@N08;3;NA;DSC_5661;NA;0;45,555838;8,074243;NA;NA;2016-09-24 20:49:19;9;3;2
32468109547;39713238@N08;3;NA;DSC_5659;NA;0;45,555838;8,074243;NA;NA;2016-09-24 20:48:52;9;3;2
32468110397;39713238@N08;3;NA;DSC_5652;NA;0;45,555838;8,074243;NA;NA;2016-09-24 20:45:16;9;3;2
32468111357;39713238@N08;3;NA;DSC_5650;NA;0;45,555838;8,074243;NA;NA;2016-09-24 20:44:31;9;3;2
32468112167;39713238@N08;3;NA;DSC_5648;NA;0;45,555838;8,074243;NA;NA;2016-09-24 20:44:08;9;3;2
32468113067;39713238@N08;3;NA;DSC_5646;NA;0;45,555838;8,074243;NA;NA;2016-09-24 20:43:17;9;3;2
32468114847;39713238@N08;3;NA;DSC_5641;NA;0;45,555838;8,074243;NA;NA;2016-09-24 20:41:12;9;3;2
32468116167;39713238@N08;3;NA;DSC_5639;NA;0;45,555838;8,074243;NA;NA;2016-09-24 20:40:35;9;3;2
32468117137;39713238@N08;3;NA;DSC_5635;NA;0;45,555838;8,074243;NA;NA;2016-09-24 20:39:04;9;3;2
32468154127;56391918@N08;0;NA;أ…hus Tأ¤ppetstranden;"Fria att publicera ange foto Kristianstads kommun/Mattias Roos
  

Kristianstads kommuns bilder أ¤r fria att ladda ner. De ska anvأ¤ndas i sitt sammanhang och i material dأ¤r Kristianstads kommun som organisation eller geografisk plats omnأ¤mns.
  

Bilderna fأ¥r beskأ¤ras men inte fأ¶rvanskas. Fotografens namn och Kristianstads kommun skall alltid anges. Hittar du bilder pأ¥ dig i vأ¥rt fotoalbum som du vill att vi tar bort kontaktar du oss pأ¥ kommun@kristianstad.se.
  

Kristianstad municipality images are for free publication. They should be used in context and in materials where Kristianstad municipality as an organization or geographic location is mentioned. The images may be cropped but not altered. The photographer's name and Kristianstad municipality must be stated. If you find photos of yourself in our photostream and you wish us to delete them please contact us on kommun@kristianstad.se";0;55,93173;14,319483;NA;NA;2018-09-05 11:13:16;8;2;1
32468196617;158524522@N06;3;NA;red reflection;NA;0;38,207293;13,328036;NA;NA;2018-04-20 19:28:40;1;1;2
32468200507;162227261@N04;3;NA;bmw_x5_f15_bmw_tuning_dahler_daehler_(12);BMW X5 F15 powered by dAHLer - dأ„HLer Competition Line;0;46,889164;7,522448;NA;NA;2017-09-07 16:46:29;9;2;1
32468215917;61436771@N07;1;NA;Blaukehlara oder Blaulatzara;<a href='https://de.wikipedia.org/wiki/Blaulatzara' rel='noreferrer nofollow'>de.wikipedia.org/wiki/Blaulatzara</a> Ara glaucogularis;7;52,168197;11,642127;Wernigerode;NA;2017-10-15 12:50:40;1;3;1
32468226357;135608473@N02;1;NA;Silhoutte;NA;32;54,017843;11,436059;Buchholz i. d. N.;Germany;2018-06-13 10:46:23;NA;1;1
32468338267;61195023@N07;1;NA;Nice, France;"This is a section of Nice where cruise ships dock and people come ashore on a tender. That's what I was doing when I took this picture. 

While waiting for transport to other parts of Nice, I walked up and around the narrow streets. It was in the middle of summer and hot. I remember trying to decide whether to have a beer or ice cream to cool down. My only hesitation was that it was nine in the morning so I opted for ice cream. 

The famous beach is west of here, but since I live close to beaches in Florida, I visited other parts of the city including an art colony in Saint-Paul-de-Vence. As that was up on a small mountain, it was a little cooler, but still quite warm. I ended up getting a beer there, but it was midday at that point. Such are my memories of ice cream and beer.";7;43,703502;7,312897;NA;NA;2017-08-30 17:11:36;9;2;2
32468413427;105102315@N05;3;NA;Frankenheim Alt;One of Dأ¼sseldorf's finest;5;51,22572;6,776161;NA;NA;2017-07-30 20:37:25;9;2;2
32468517287;14191740@N08;1;Geologist;Agapeta zoegana, White Scar, Cumbria, England;NA;14;54,259133;-2,832702;NA;UK;2018-07-05 17:57:24;NA;2;2
32468517897;14191740@N08;1;Geologist;Carpatolechia fugitivella, White Scar, Cumbria, England;NA;4;54,259133;-2,832702;NA;UK;2018-07-05 17:46:50;NA;2;2
32468518787;14191740@N08;1;Geologist;Cadra cautella, Alqueirinhos, Algarve, Portugal;NA;9;37,17562;-7,794306;NA;UK;2018-09-15 19:22:19;1;2;2
32468578237;136885191@N02;1;NA;La Loire;Anneau d'amarage;3;47,89768;1,907602;NA;NA;2017-01-22 16:36:21;8;4;1
32468589127;35672950@N06;1;Retired;Bradford 001;<b><a href='https://www.flickr.com/redirect?url=http://www.peterbartlettimages.co.uk'>WEBSITE</a> | <a href='https://www.flickr.com/redirect?url=https://www.facebook.com/peter.bartlett.792?ref=tn_tnmn'>FACEBOOK</a> | <a href='https://www.flickr.com/redirect?url=http://www.peterbartlettimages.co.uk/section667779.html'>BOOKS</a></b>;35;53,792008;-1,756742;Huddersfield;United Kingdom;2018-07-21 11:15:06;9;2;1
;;;;;;;;;;;;;;
32468653257;162227261@N04;3;NA;.;BMW M140i xDrive powered by dAHLer Competition Line - dأ„HLer;0;46,889164;7,522448;NA;NA;2018-04-14 08:41:05;9;1;1
32468685947;162227261@N04;3;NA;bmw_M140i_xDrive_F20_bmw_tuning_dahler_daehler_(14);BMW M140i xDrive powered by dAHLer Competition Line - dأ„HLer;0;46,889164;7,522448;NA;NA;2018-04-13 11:11:36;9;1;1
32468697977;50879678@N03;1;NA;Eglise St Nicolas, rue Mostecka, Mala Strana, Prague, Rأ©publique tchأ¨que.;L'أ©glise baroque St Nicolas a أ©tأ© أ©levأ©e de 1704 أ  1755 sur l'emplacement d'une ancienne أ©glise gothique sur des plans de Christoph Dietzenhofer (1655-1722), c'est un des chefs dâ€™إ“uvre de l'art religieux baroque en Bohأھme.;19;50,087113;14,407689;Pau;France;2017-10-01 08:19:00;9;3;1
32468738147;98942020@N00;1;drifter;180923-9119-XM1.JPG;180923-9119-xm1.Raf;1;45,821911;0,820238;NA;NA;2018-09-23 15:55:10;7;3;1
32468750007;96249234@N06;1;NA;Green tracks;Amsterdam;9;52,361226;4,886459;NA;NA;2018-03-10 11:59:43;3;4;1
32468767327;98942020@N00;1;drifter;180923-9125-XM1.JPG;180923-9125-xm1.Raf;1;45,821911;0,820238;NA;NA;2018-09-23 16:11:18;7;3;1
32468797417;98942020@N00;1;drifter;180923-9132-XM1.JPG;180923-9132-xm1.Raf;0;45,821911;0,820238;NA;NA;2018-09-23 16:15:19;7;3;1
32468802627;98942020@N00;1;drifter;180923-9133-XM1.JPG;180923-9133-xm1.Raf;0;45,821911;0,820238;NA;NA;2018-09-23 16:15:22;7;3;1
32468821257;98942020@N00;1;drifter;180923-9138-XM1.JPG;180923-9138-xm1.Raf;0;45,821911;0,820238;NA;NA;2018-09-23 16:16:45;7;3;1
32468902007;38676756@N02;1;NA;PUENTE ROMأپNICO (S.XIII);"Sobre el rأ­o Miأ±or. 

A Ramallosa, Galicia, espaأ±a";19;42,115467;-8,812708;NA;NA;2018-10-08 17:24:20;1;3;2
32469051887;96186980@N02;1;La Fotografأ­a;20180316_134422rl;NA;0;37,689722;-6,561389;Minas de Riotinto;Espaأ±a;2018-03-16 13:44:22;1;4;1
32469052587;96186980@N02;1;La Fotografأ­a;20180316_132824rl;NA;0;37,688611;-6,560278;Minas de Riotinto;Espaأ±a;2018-03-16 13:28:24;1;4;1
32469052677;96186980@N02;1;La Fotografأ­a;20180316_131408rl;NA;0;37,688611;-6,560278;Minas de Riotinto;Espaأ±a;2018-03-16 13:14:08;1;4;1
;;;;;;;;;;;;;;
;;;;;;;;;;;;;;
32469291127;147160755@N07;2;Estudiante;Ligurian vibes;NA;18;44,390954;8,979241;Cracovia;Polonia;2018-11-24 15:38:41;9;3;1
32469294427;61835940@N05;1;NA;Ley DJ;Arenal Sound 2018, Burriana (Castellأ³n).;0;39,864425;-0,0692;Torredembarra;Espaأ±a;2018-08-04 04:47:37;1;2;3
32469294457;61835940@N05;1;NA;ElyElla DJs;Arenal Sound 2018, Burriana (Castellأ³n).;0;39,864425;-0,0692;Torredembarra;Espaأ±a;2018-08-04 04:20:12;1;2;3
32469294477;61835940@N05;1;NA;Crystal Fighters;Arenal Sound 2018, Burriana (Castellأ³n).;0;39,864425;-0,0692;Torredembarra;Espaأ±a;2018-08-04 03:53:26;1;2;3
32469294497;61835940@N05;1;NA;Crystal Fighters;Arenal Sound 2018, Burriana (Castellأ³n).;0;39,864425;-0,0692;Torredembarra;Espaأ±a;2018-08-04 03:03:39;1;2;3
32469294517;61835940@N05;1;NA;Crystal Fighters;Arenal Sound 2018, Burriana (Castellأ³n).;0;39,864425;-0,0692;Torredembarra;Espaأ±a;2018-08-04 03:02:40;1;2;3
32469294537;61835940@N05;1;NA;Crystal Fighters;Arenal Sound 2018, Burriana (Castellأ³n).;0;39,864425;-0,0692;Torredembarra;Espaأ±a;2018-08-04 03:02:20;1;2;3
32469294547;61835940@N05;1;NA;Crystal Fighters;Arenal Sound 2018, Burriana (Castellأ³n).;0;39,864425;-0,0692;Torredembarra;Espaأ±a;2018-08-04 03:01:18;1;2;3
32469294567;61835940@N05;1;NA;Crystal Fighters;Arenal Sound 2018, Burriana (Castellأ³n).;1;39,864425;-0,0692;Torredembarra;Espaأ±a;2018-08-04 03:00:27;1;2;3
32469294597;61835940@N05;1;NA;Crystal Fighters;Arenal Sound 2018, Burriana (Castellأ³n).;0;39,864425;-0,0692;Torredembarra;Espaأ±a;2018-08-04 02:59:37;1;2;3
32469294637;61835940@N05;1;NA;Crystal Fighters;Arenal Sound 2018, Burriana (Castellأ³n).;0;39,864425;-0,0692;Torredembarra;Espaأ±a;2018-08-04 02:57:29;1;2;3
32469294677;61835940@N05;1;NA;Crystal Fighters;Arenal Sound 2018, Burriana (Castellأ³n).;0;39,864425;-0,0692;Torredembarra;Espaأ±a;2018-08-04 02:56:17;1;2;3
32469294747;61835940@N05;1;NA;Crystal Fighters;Arenal Sound 2018, Burriana (Castellأ³n).;0;39,864425;-0,0692;Torredembarra;Espaأ±a;2018-08-04 02:55:18;1;2;3
32469294767;61835940@N05;1;NA;Crystal Fighters;Arenal Sound 2018, Burriana (Castellأ³n).;0;39,864425;-0,0692;Torredembarra;Espaأ±a;2018-08-04 02:53:52;1;2;3
32469294797;61835940@N05;1;NA;Ley DJ;Arenal Sound 2018, Burriana (Castellأ³n).;0;39,864425;-0,0692;Torredembarra;Espaأ±a;2018-08-04 04:46:30;1;2;3
32469294807;61835940@N05;1;NA;ElyElla DJs;Arenal Sound 2018, Burriana (Castellأ³n).;0;39,864425;-0,0692;Torredembarra;Espaأ±a;2018-08-04 04:18:36;1;2;3
32469294897;61835940@N05;1;NA;Los colegas de prensa.;Arenal Sound 2018, Burriana (Castellأ³n).;0;39,864425;-0,0692;Torredembarra;Espaأ±a;2018-08-04 03:52:39;1;2;3
32469295237;61835940@N05;1;NA;Crystal Fighters;Arenal Sound 2018, Burriana (Castellأ³n).;0;39,864425;-0,0692;Torredembarra;Espaأ±a;2018-08-04 03:01:19;1;2;3
32469295287;61835940@N05;1;NA;Crystal Fighters;Arenal Sound 2018, Burriana (Castellأ³n).;0;39,864425;-0,0692;Torredembarra;Espaأ±a;2018-08-04 03:00:39;1;2;3
32469295297;61835940@N05;1;NA;Crystal Fighters;Arenal Sound 2018, Burriana (Castellأ³n).;0;39,864425;-0,0692;Torredembarra;Espaأ±a;2018-08-04 03:00:04;1;2;3
32469295347;61835940@N05;1;NA;Crystal Fighters;Arenal Sound 2018, Burriana (Castellأ³n).;0;39,864425;-0,0692;Torredembarra;Espaأ±a;2018-08-04 02:59:31;1;2;3
32469295377;61835940@N05;1;NA;Crystal Fighters;Arenal Sound 2018, Burriana (Castellأ³n).;0;39,864425;-0,0692;Torredembarra;Espaأ±a;2018-08-04 02:58:36;1;2;3
32469295407;61835940@N05;1;NA;Crystal Fighters;Arenal Sound 2018, Burriana (Castellأ³n).;0;39,864425;-0,0692;Torredembarra;Espaأ±a;2018-08-04 02:57:29;1;2;3
32469295437;61835940@N05;1;NA;Crystal Fighters;Arenal Sound 2018, Burriana (Castellأ³n).;0;39,864425;-0,0692;Torredembarra;Espaأ±a;2018-08-04 02:57:20;1;2;3
32469295477;61835940@N05;1;NA;Crystal Fighters;Arenal Sound 2018, Burriana (Castellأ³n).;0;39,864425;-0,0692;Torredembarra;Espaأ±a;2018-08-04 02:57:11;1;2;3
32469295527;61835940@N05;1;NA;Crystal Fighters;Arenal Sound 2018, Burriana (Castellأ³n).;0;39,864425;-0,0692;Torredembarra;Espaأ±a;2018-08-04 02:56:56;1;2;3
32469295577;61835940@N05;1;NA;Crystal Fighters;Arenal Sound 2018, Burriana (Castellأ³n).;0;39,864425;-0,0692;Torredembarra;Espaأ±a;2018-08-04 02:56:49;1;2;3
[truncated: 2,089,260 more chars]
